# Supplementary material for: Size Influences on the Survival of Willow Cuttings Under Operational Field Conditions
Source: Ecol Evol. 2025 Jan 9;15(1):e70835. doi: 10.1002/ece3.70835 (PMC11717552; doi:10.1002/ece3.70835)
Supplement: Supplementary file 2 — Data S1. [file ECE3-15-e70835-s002.csv]

Location	Plot	PlotID	Type	Row #	Color 1 (Yellow, Blue, Pink, Orange)	Length	Color 2 (Green, Red, Blu/Pur, Ora/Blk)	diameter	diam_mid	volume	Tree #	Slope position	Alive 2013	Alive 2014
Blue Borrow Pit	Low 1	Blue Borrow Pit_Low 1	lowland	1	Yellow	15	Red	0.5-1.0	0.75	6.626797004	1	upper	1	0
Blue Borrow Pit	Low 1	Blue Borrow Pit_Low 1	lowland	1	Yellow	15	Red	0.5-1.0	0.75	6.626797004	2	upper	1	0
Blue Borrow Pit	Low 1	Blue Borrow Pit_Low 1	lowland	1	Yellow	15	Red	0.5-1.0	0.75	6.626797004	3	midslope	1	0
Blue Borrow Pit	Low 1	Blue Borrow Pit_Low 1	lowland	1	Yellow	15	Red	0.5-1.0	0.75	6.626797004	4	midslope	1	0
Blue Borrow Pit	Low 1	Blue Borrow Pit_Low 1	lowland	1	Yellow	15	Red	0.5-1.0	0.75	6.626797004	5	midslope	0	0
Blue Borrow Pit	Low 1	Blue Borrow Pit_Low 1	lowland	1	Yellow	15	Red	0.5-1.0	0.75	6.626797004	6	lower	0	0
Blue Borrow Pit	Low 1	Blue Borrow Pit_Low 1	lowland	1	Yellow	15	Red	0.5-1.0	0.75	6.626797004	7	lower	1	0
Blue Borrow Pit	Low 1	Blue Borrow Pit_Low 1	lowland	2	Orange	100	Red	0.5-1.0	0.75	44.17864669	2	upper	0	0
Blue Borrow Pit	Low 1	Blue Borrow Pit_Low 1	lowland	2	Orange	100	Red	0.5-1.0	0.75	44.17864669	3	midslope	1	0
Blue Borrow Pit	Low 1	Blue Borrow Pit_Low 1	lowland	2	Orange	100	Red	0.5-1.0	0.75	44.17864669	7	lower	0	0
Blue Borrow Pit	Low 1	Blue Borrow Pit_Low 1	lowland	3	Yellow	15	Green	0-0.5	0.25	0.736310778	1	upper	0	0
Blue Borrow Pit	Low 1	Blue Borrow Pit_Low 1	lowland	3	Yellow	15	Green	0-0.5	0.25	0.736310778	2	upper	0	0
Blue Borrow Pit	Low 1	Blue Borrow Pit_Low 1	lowland	3	Yellow	15	Green	0-0.5	0.25	0.736310778	3	midslope	1	0
Blue Borrow Pit	Low 1	Blue Borrow Pit_Low 1	lowland	3	Yellow	15	Green	0-0.5	0.25	0.736310778	4	midslope	0	0
Blue Borrow Pit	Low 1	Blue Borrow Pit_Low 1	lowland	3	Yellow	15	Green	0-0.5	0.25	0.736310778	5	midslope	0	0
Blue Borrow Pit	Low 1	Blue Borrow Pit_Low 1	lowland	3	Yellow	15	Green	0-0.5	0.25	0.736310778	6	lower	0	0
Blue Borrow Pit	Low 1	Blue Borrow Pit_Low 1	lowland	3	Yellow	15	Green	0-0.5	0.25	0.736310778	7	lower	0	0
Blue Borrow Pit	Low 1	Blue Borrow Pit_Low 1	lowland	4	Blue	30	Green	0-0.5	0.25	1.472621556	1	upper	0	0
Blue Borrow Pit	Low 1	Blue Borrow Pit_Low 1	lowland	4	Blue	30	Green	0-0.5	0.25	1.472621556	2	upper	0	0
Blue Borrow Pit	Low 1	Blue Borrow Pit_Low 1	lowland	4	Blue	30	Green	0-0.5	0.25	1.472621556	3	midslope	1	0
Blue Borrow Pit	Low 1	Blue Borrow Pit_Low 1	lowland	4	Blue	30	Green	0-0.5	0.25	1.472621556	5	midslope	0	0
Blue Borrow Pit	Low 1	Blue Borrow Pit_Low 1	lowland	4	Blue	30	Green	0-0.5	0.25	1.472621556	6	lower	1	0
Blue Borrow Pit	Low 1	Blue Borrow Pit_Low 1	lowland	4	Blue	30	Green	0-0.5	0.25	1.472621556	7	lower	0	0
Blue Borrow Pit	Low 1	Blue Borrow Pit_Low 1	lowland	5	Pink	50	Green	0-0.5	0.25	2.454369261	1	upper	0	0
Blue Borrow Pit	Low 1	Blue Borrow Pit_Low 1	lowland	5	Pink	50	Green	0-0.5	0.25	2.454369261	4	midslope	0	0
Blue Borrow Pit	Low 1	Blue Borrow Pit_Low 1	lowland	5	Pink	50	Green	0-0.5	0.25	2.454369261	5	midslope	0	0
Blue Borrow Pit	Low 1	Blue Borrow Pit_Low 1	lowland	5	Pink	50	Green	0-0.5	0.25	2.454369261	6	lower	1	0
Blue Borrow Pit	Low 1	Blue Borrow Pit_Low 1	lowland	5	Pink	50	Green	0-0.5	0.25	2.454369261	7	lower	0	0
Blue Borrow Pit	Low 1	Blue Borrow Pit_Low 1	lowland	6	Orange	100	Blue/Purple	1.0-2.0	1.5	176.7145868	2	upper	1	0
Blue Borrow Pit	Low 1	Blue Borrow Pit_Low 1	lowland	6	Orange	100	Blue/Purple	1.0-2.0	1.5	176.7145868	7	lower	0	0
Blue Borrow Pit	Low 1	Blue Borrow Pit_Low 1	lowland	7	Pink	50	Blue/Purple	1.0-2.0	1.5	88.35729338	2	upper	1	0
Blue Borrow Pit	Low 1	Blue Borrow Pit_Low 1	lowland	7	Pink	50	Blue/Purple	1.0-2.0	1.5	88.35729338	4	midslope	1	0
Blue Borrow Pit	Low 1	Blue Borrow Pit_Low 1	lowland	7	Pink	50	Blue/Purple	1.0-2.0	1.5	88.35729338	5	midslope	0	0
Blue Borrow Pit	Low 1	Blue Borrow Pit_Low 1	lowland	7	Pink	50	Blue/Purple	1.0-2.0	1.5	88.35729338	6	lower	0	0
Blue Borrow Pit	Low 1	Blue Borrow Pit_Low 1	lowland	8	Blue	30	Red	0.5-1.0	0.75	13.25359401	1	upper	1	0
Blue Borrow Pit	Low 1	Blue Borrow Pit_Low 1	lowland	8	Blue	30	Red	0.5-1.0	0.75	13.25359401	4	midslope	0	0
Blue Borrow Pit	Low 1	Blue Borrow Pit_Low 1	lowland	8	Blue	30	Red	0.5-1.0	0.75	13.25359401	5	midslope	0	0
Blue Borrow Pit	Low 1	Blue Borrow Pit_Low 1	lowland	8	Blue	30	Red	0.5-1.0	0.75	13.25359401	6	lower	0	0
Blue Borrow Pit	Low 1	Blue Borrow Pit_Low 1	lowland	8	Blue	30	Red	0.5-1.0	0.75	13.25359401	7	lower	1	0
Blue Borrow Pit	Low 1	Blue Borrow Pit_Low 1	lowland	9	Yellow	15	Blue/Purple	1.0-2.0	1.5	26.50718801	2	upper	0	0
Blue Borrow Pit	Low 1	Blue Borrow Pit_Low 1	lowland	9	Yellow	15	Blue/Purple	1.0-2.0	1.5	26.50718801	3	midslope	0	0
Blue Borrow Pit	Low 1	Blue Borrow Pit_Low 1	lowland	9	Yellow	15	Blue/Purple	1.0-2.0	1.5	26.50718801	4	midslope	0	0
Blue Borrow Pit	Low 1	Blue Borrow Pit_Low 1	lowland	9	Yellow	15	Blue/Purple	1.0-2.0	1.5	26.50718801	5	midslope	0	0
Blue Borrow Pit	Low 1	Blue Borrow Pit_Low 1	lowland	9	Yellow	15	Blue/Purple	1.0-2.0	1.5	26.50718801	6	lower	0	0
Blue Borrow Pit	Low 1	Blue Borrow Pit_Low 1	lowland	9	Yellow	15	Blue/Purple	1.0-2.0	1.5	26.50718801	7	lower	0	0
Blue Borrow Pit	Low 1	Blue Borrow Pit_Low 1	lowland	10	Pink	50	Red	0.5-1.0	0.75	22.08932335	2	upper	1	0
Blue Borrow Pit	Low 1	Blue Borrow Pit_Low 1	lowland	10	Pink	50	Red	0.5-1.0	0.75	22.08932335	4	midslope	0	0
Blue Borrow Pit	Low 1	Blue Borrow Pit_Low 1	lowland	10	Pink	50	Red	0.5-1.0	0.75	22.08932335	6	lower	1	0
Blue Borrow Pit	Low 1	Blue Borrow Pit_Low 1	lowland	10	Pink	50	Red	0.5-1.0	0.75	22.08932335	7	lower	0	0
Blue Borrow Pit	Low 2	Blue Borrow Pit_Low 2	lowland	1	Orange	100	Red	0.5-1.0	0.75	44.17864669	1	upper	0	0
Blue Borrow Pit	Low 2	Blue Borrow Pit_Low 2	lowland	2	Yellow	15	Red	0.5-1.0	0.75	6.626797004	1	upper	0	0
Blue Borrow Pit	Low 2	Blue Borrow Pit_Low 2	lowland	2	Yellow	15	Red	0.5-1.0	0.75	6.626797004	2	upper	0	0
Blue Borrow Pit	Low 2	Blue Borrow Pit_Low 2	lowland	2	Yellow	15	Red	0.5-1.0	0.75	6.626797004	3	midslope	0	0
Blue Borrow Pit	Low 2	Blue Borrow Pit_Low 2	lowland	2	Yellow	15	Red	0.5-1.0	0.75	6.626797004	4	midslope	0	0
Blue Borrow Pit	Low 2	Blue Borrow Pit_Low 2	lowland	3	Yellow	15	Green	0-0.5	0.25	0.736310778	1	upper	0	0
Blue Borrow Pit	Low 2	Blue Borrow Pit_Low 2	lowland	3	Yellow	15	Green	0-0.5	0.25	0.736310778	2	upper	0	0
Blue Borrow Pit	Low 2	Blue Borrow Pit_Low 2	lowland	3	Yellow	15	Green	0-0.5	0.25	0.736310778	3	midslope	0	0
Blue Borrow Pit	Low 2	Blue Borrow Pit_Low 2	lowland	3	Yellow	15	Green	0-0.5	0.25	0.736310778	4	midslope	0	0
Blue Borrow Pit	Low 2	Blue Borrow Pit_Low 2	lowland	3	Yellow	15	Green	0-0.5	0.25	0.736310778	5	midslope	0	0
Blue Borrow Pit	Low 2	Blue Borrow Pit_Low 2	lowland	3	Yellow	15	Green	0-0.5	0.25	0.736310778	6	lower	0	0
Blue Borrow Pit	Low 2	Blue Borrow Pit_Low 2	lowland	3	Yellow	15	Green	0-0.5	0.25	0.736310778	7	lower	0	0
Blue Borrow Pit	Low 2	Blue Borrow Pit_Low 2	lowland	4	Pink	50	Red	0.5-1.0	0.75	22.08932335	1	upper	0	0
Blue Borrow Pit	Low 2	Blue Borrow Pit_Low 2	lowland	4	Pink	50	Red	0.5-1.0	0.75	22.08932335	2	upper	0	0
Blue Borrow Pit	Low 2	Blue Borrow Pit_Low 2	lowland	4	Pink	50	Red	0.5-1.0	0.75	22.08932335	4	midslope	0	0
Blue Borrow Pit	Low 2	Blue Borrow Pit_Low 2	lowland	4	Pink	50	Red	0.5-1.0	0.75	22.08932335	5	midslope	0	0
Blue Borrow Pit	Low 2	Blue Borrow Pit_Low 2	lowland	5	Pink	50	Green	0-0.5	0.25	2.454369261	1	upper	0	0
Blue Borrow Pit	Low 2	Blue Borrow Pit_Low 2	lowland	5	Pink	50	Green	0-0.5	0.25	2.454369261	3	midslope	1	0
Blue Borrow Pit	Low 2	Blue Borrow Pit_Low 2	lowland	5	Pink	50	Green	0-0.5	0.25	2.454369261	4	midslope	0	0
Blue Borrow Pit	Low 2	Blue Borrow Pit_Low 2	lowland	5	Pink	50	Green	0-0.5	0.25	2.454369261	5	midslope	0	0
Blue Borrow Pit	Low 2	Blue Borrow Pit_Low 2	lowland	5	Pink	50	Green	0-0.5	0.25	2.454369261	6	lower	0	0
Blue Borrow Pit	Low 2	Blue Borrow Pit_Low 2	lowland	5	Pink	50	Green	0-0.5	0.25	2.454369261	7	lower	0	0
Blue Borrow Pit	Low 2	Blue Borrow Pit_Low 2	lowland	6	Blue	30	Red	0.5-1.0	0.75	13.25359401	1	upper	1	0
Blue Borrow Pit	Low 2	Blue Borrow Pit_Low 2	lowland	6	Blue	30	Red	0.5-1.0	0.75	13.25359401	2	upper	0	0
Blue Borrow Pit	Low 2	Blue Borrow Pit_Low 2	lowland	6	Blue	30	Red	0.5-1.0	0.75	13.25359401	6	lower	0	0
Blue Borrow Pit	Low 2	Blue Borrow Pit_Low 2	lowland	6	Blue	30	Red	0.5-1.0	0.75	13.25359401	7	lower	0	0
Blue Borrow Pit	Low 2	Blue Borrow Pit_Low 2	lowland	7	Blue	30	Green	0-0.5	0.25	1.472621556	1	upper	1	0
Blue Borrow Pit	Low 2	Blue Borrow Pit_Low 2	lowland	7	Blue	30	Green	0-0.5	0.25	1.472621556	2	upper	0	0
Blue Borrow Pit	Low 2	Blue Borrow Pit_Low 2	lowland	7	Blue	30	Green	0-0.5	0.25	1.472621556	3	midslope	0	0
Blue Borrow Pit	Low 2	Blue Borrow Pit_Low 2	lowland	7	Blue	30	Green	0-0.5	0.25	1.472621556	4	midslope	0	0
Blue Borrow Pit	Low 2	Blue Borrow Pit_Low 2	lowland	7	Blue	30	Green	0-0.5	0.25	1.472621556	5	midslope	0	0
Blue Borrow Pit	Low 2	Blue Borrow Pit_Low 2	lowland	7	Blue	30	Green	0-0.5	0.25	1.472621556	6	lower	1	0
Blue Borrow Pit	Low 2	Blue Borrow Pit_Low 2	lowland	7	Blue	30	Green	0-0.5	0.25	1.472621556	7	lower	0	0
Blue Borrow Pit	Low 3	Blue Borrow Pit_Low 3	lowland	1	Blue	30	Green	0-0.5	0.25	1.472621556	1	upper	0	0
Blue Borrow Pit	Low 3	Blue Borrow Pit_Low 3	lowland	1	Blue	30	Green	0-0.5	0.25	1.472621556	2	upper	0	0
Blue Borrow Pit	Low 3	Blue Borrow Pit_Low 3	lowland	1	Blue	30	Green	0-0.5	0.25	1.472621556	3	midslope	0	0
Blue Borrow Pit	Low 3	Blue Borrow Pit_Low 3	lowland	1	Blue	30	Green	0-0.5	0.25	1.472621556	4	midslope	0	0
Blue Borrow Pit	Low 3	Blue Borrow Pit_Low 3	lowland	1	Blue	30	Green	0-0.5	0.25	1.472621556	5	midslope	0	0
Blue Borrow Pit	Low 3	Blue Borrow Pit_Low 3	lowland	1	Blue	30	Green	0-0.5	0.25	1.472621556	6	lower	0	0
Blue Borrow Pit	Low 3	Blue Borrow Pit_Low 3	lowland	1	Blue	30	Green	0-0.5	0.25	1.472621556	7	lower	0	0
Blue Borrow Pit	Low 3	Blue Borrow Pit_Low 3	lowland	2	Blue	30	Red	0.5-1.0	0.75	13.25359401	1	upper	0	0
Blue Borrow Pit	Low 3	Blue Borrow Pit_Low 3	lowland	2	Blue	30	Red	0.5-1.0	0.75	13.25359401	2	upper	0	0
Blue Borrow Pit	Low 3	Blue Borrow Pit_Low 3	lowland	2	Blue	30	Red	0.5-1.0	0.75	13.25359401	3	midslope	0	0
Blue Borrow Pit	Low 3	Blue Borrow Pit_Low 3	lowland	2	Blue	30	Red	0.5-1.0	0.75	13.25359401	4	midslope	1	0
Blue Borrow Pit	Low 3	Blue Borrow Pit_Low 3	lowland	2	Blue	30	Red	0.5-1.0	0.75	13.25359401	5	midslope	0	0
Blue Borrow Pit	Low 3	Blue Borrow Pit_Low 3	lowland	3	Yellow	15	Green	0-0.5	0.25	0.736310778	1	upper	0	0
Blue Borrow Pit	Low 3	Blue Borrow Pit_Low 3	lowland	3	Yellow	15	Green	0-0.5	0.25	0.736310778	2	upper	0	0
Blue Borrow Pit	Low 3	Blue Borrow Pit_Low 3	lowland	3	Yellow	15	Green	0-0.5	0.25	0.736310778	3	midslope	0	0
Blue Borrow Pit	Low 3	Blue Borrow Pit_Low 3	lowland	3	Yellow	15	Green	0-0.5	0.25	0.736310778	4	midslope	0	0
Blue Borrow Pit	Low 3	Blue Borrow Pit_Low 3	lowland	3	Yellow	15	Green	0-0.5	0.25	0.736310778	5	midslope	1	0
Blue Borrow Pit	Low 3	Blue Borrow Pit_Low 3	lowland	3	Yellow	15	Green	0-0.5	0.25	0.736310778	6	lower	0	0
Blue Borrow Pit	Low 3	Blue Borrow Pit_Low 3	lowland	4	Pink	50	Red	0.5-1.0	0.75	22.08932335	1	upper	0	0
Blue Borrow Pit	Low 3	Blue Borrow Pit_Low 3	lowland	4	Pink	50	Red	0.5-1.0	0.75	22.08932335	3	midslope	1	0
Blue Borrow Pit	Low 3	Blue Borrow Pit_Low 3	lowland	4	Pink	50	Red	0.5-1.0	0.75	22.08932335	4	midslope	0	0
Blue Borrow Pit	Low 3	Blue Borrow Pit_Low 3	lowland	4	Pink	50	Red	0.5-1.0	0.75	22.08932335	5	midslope	1	0
Blue Borrow Pit	Low 3	Blue Borrow Pit_Low 3	lowland	4	Pink	50	Red	0.5-1.0	0.75	22.08932335	6	lower	1	0
Blue Borrow Pit	Low 3	Blue Borrow Pit_Low 3	lowland	4	Pink	50	Red	0.5-1.0	0.75	22.08932335	7	lower	1	0
Blue Borrow Pit	Low 3	Blue Borrow Pit_Low 3	lowland	5	Yellow	15	Red	0.5-1.0	0.75	6.626797004	1	upper	0	0
Blue Borrow Pit	Low 3	Blue Borrow Pit_Low 3	lowland	5	Yellow	15	Red	0.5-1.0	0.75	6.626797004	2	upper	1	0
Blue Borrow Pit	Low 3	Blue Borrow Pit_Low 3	lowland	5	Yellow	15	Red	0.5-1.0	0.75	6.626797004	4	midslope	1	0
Blue Borrow Pit	Low 3	Blue Borrow Pit_Low 3	lowland	5	Yellow	15	Red	0.5-1.0	0.75	6.626797004	5	midslope	0	0
Blue Borrow Pit	Low 3	Blue Borrow Pit_Low 3	lowland	5	Yellow	15	Red	0.5-1.0	0.75	6.626797004	6	lower	0	0
Blue Borrow Pit	Low 3	Blue Borrow Pit_Low 3	lowland	5	Yellow	15	Red	0.5-1.0	0.75	6.626797004	7	lower	0	0
Blue Borrow Pit	Low 3	Blue Borrow Pit_Low 3	lowland	9	Pink	50	Blue/Purple	1.0-2.0	1.5	88.35729338	6	lower	0	0
Pink Borrow Pit	Low 1	Pink Borrow Pit_Low 1	lowland	1	Pink	50	Green	0-0.5	0.25	2.454369261	1	upper	0	0
Pink Borrow Pit	Low 1	Pink Borrow Pit_Low 1	lowland	1	Pink	50	Green	0-0.5	0.25	2.454369261	2	upper	0	0
Pink Borrow Pit	Low 1	Pink Borrow Pit_Low 1	lowland	1	Pink	50	Green	0-0.5	0.25	2.454369261	4	midslope	0	0
Pink Borrow Pit	Low 1	Pink Borrow Pit_Low 1	lowland	1	Pink	50	Green	0-0.5	0.25	2.454369261	5	midslope	0	0
Pink Borrow Pit	Low 1	Pink Borrow Pit_Low 1	lowland	2	Blue	30	Green	0-0.5	0.25	1.472621556	1	upper	0	0
Pink Borrow Pit	Low 1	Pink Borrow Pit_Low 1	lowland	2	Blue	30	Green	0-0.5	0.25	1.472621556	2	upper	1	0
Pink Borrow Pit	Low 1	Pink Borrow Pit_Low 1	lowland	2	Blue	30	Green	0-0.5	0.25	1.472621556	3	midslope	0	0
Pink Borrow Pit	Low 1	Pink Borrow Pit_Low 1	lowland	2	Blue	30	Green	0-0.5	0.25	1.472621556	4	midslope	1	0
Pink Borrow Pit	Low 1	Pink Borrow Pit_Low 1	lowland	2	Blue	30	Green	0-0.5	0.25	1.472621556	5	midslope	0	0
Pink Borrow Pit	Low 1	Pink Borrow Pit_Low 1	lowland	2	Blue	30	Green	0-0.5	0.25	1.472621556	6	lower	0	0
Pink Borrow Pit	Low 1	Pink Borrow Pit_Low 1	lowland	2	Blue	30	Green	0-0.5	0.25	1.472621556	7	lower	1	0
Pink Borrow Pit	Low 1	Pink Borrow Pit_Low 1	lowland	3	Blue	30	Red	0.5-1.0	0.75	13.25359401	1	upper	1	0
Pink Borrow Pit	Low 1	Pink Borrow Pit_Low 1	lowland	3	Blue	30	Red	0.5-1.0	0.75	13.25359401	2	upper	1	0
Pink Borrow Pit	Low 1	Pink Borrow Pit_Low 1	lowland	3	Blue	30	Red	0.5-1.0	0.75	13.25359401	3	midslope	1	0
Pink Borrow Pit	Low 1	Pink Borrow Pit_Low 1	lowland	3	Blue	30	Red	0.5-1.0	0.75	13.25359401	5	midslope	1	0
Pink Borrow Pit	Low 1	Pink Borrow Pit_Low 1	lowland	3	Blue	30	Red	0.5-1.0	0.75	13.25359401	7	lower	1	0
Pink Borrow Pit	Low 1	Pink Borrow Pit_Low 1	lowland	4	Yellow	15	Green	0-0.5	0.25	0.736310778	1	upper	0	0
Pink Borrow Pit	Low 1	Pink Borrow Pit_Low 1	lowland	4	Yellow	15	Green	0-0.5	0.25	0.736310778	2	upper	1	0
Pink Borrow Pit	Low 1	Pink Borrow Pit_Low 1	lowland	4	Yellow	15	Green	0-0.5	0.25	0.736310778	3	midslope	0	0
Pink Borrow Pit	Low 1	Pink Borrow Pit_Low 1	lowland	4	Yellow	15	Green	0-0.5	0.25	0.736310778	4	midslope	0	0
Pink Borrow Pit	Low 1	Pink Borrow Pit_Low 1	lowland	4	Yellow	15	Green	0-0.5	0.25	0.736310778	5	midslope	1	0
Pink Borrow Pit	Low 1	Pink Borrow Pit_Low 1	lowland	4	Yellow	15	Green	0-0.5	0.25	0.736310778	6	lower	0	0
Pink Borrow Pit	Low 1	Pink Borrow Pit_Low 1	lowland	4	Yellow	15	Green	0-0.5	0.25	0.736310778	7	lower	0	0
Pink Borrow Pit	Low 1	Pink Borrow Pit_Low 1	lowland	5	Orange	100	Orange/Black	2.0-3.0	2.5	490.8738521	5	midslope	1	0
Pink Borrow Pit	Low 1	Pink Borrow Pit_Low 1	lowland	5	Orange	100	Orange/Black	2.0-3.0	2.5	490.8738521	6	lower	1	0
Pink Borrow Pit	Low 1	Pink Borrow Pit_Low 1	lowland	5	Orange	100	Orange/Black	2.0-3.0	2.5	490.8738521	7	lower	1	0
Pink Borrow Pit	Low 1	Pink Borrow Pit_Low 1	lowland	6	Orange	100	Blue/Purple	1.0-2.0	1.5	176.7145868	1	upper	1	0
Pink Borrow Pit	Low 1	Pink Borrow Pit_Low 1	lowland	6	Orange	100	Blue/Purple	1.0-2.0	1.5	176.7145868	4	midslope	1	0
Pink Borrow Pit	Low 1	Pink Borrow Pit_Low 1	lowland	7	Pink	50	Blue/Purple	1.0-2.0	1.5	88.35729338	4	midslope	1	0
Pink Borrow Pit	Low 1	Pink Borrow Pit_Low 1	lowland	7	Pink	50	Blue/Purple	1.0-2.0	1.5	88.35729338	7	lower	1	0
Pink Borrow Pit	Low 1	Pink Borrow Pit_Low 1	lowland	8	Pink	50	Red	0.5-1.0	0.75	22.08932335	1	upper	1	0
Pink Borrow Pit	Low 1	Pink Borrow Pit_Low 1	lowland	8	Pink	50	Red	0.5-1.0	0.75	22.08932335	2	upper	1	0
Pink Borrow Pit	Low 1	Pink Borrow Pit_Low 1	lowland	8	Pink	50	Red	0.5-1.0	0.75	22.08932335	6	lower	1	0
Pink Borrow Pit	Low 1	Pink Borrow Pit_Low 1	lowland	8	Pink	50	Red	0.5-1.0	0.75	22.08932335	7	lower	1	0
Pink Borrow Pit	Low 1	Pink Borrow Pit_Low 1	lowland	9	Yellow	15	Red	0.5-1.0	0.75	6.626797004	1	upper	1	0
Pink Borrow Pit	Low 1	Pink Borrow Pit_Low 1	lowland	9	Yellow	15	Red	0.5-1.0	0.75	6.626797004	2	upper	1	0
Pink Borrow Pit	Low 1	Pink Borrow Pit_Low 1	lowland	9	Yellow	15	Red	0.5-1.0	0.75	6.626797004	4	midslope	1	0
Pink Borrow Pit	Low 1	Pink Borrow Pit_Low 1	lowland	9	Yellow	15	Red	0.5-1.0	0.75	6.626797004	5	midslope	1	0
Pink Borrow Pit	Low 1	Pink Borrow Pit_Low 1	lowland	9	Yellow	15	Red	0.5-1.0	0.75	6.626797004	6	lower	1	0
Pink Borrow Pit	Low 1	Pink Borrow Pit_Low 1	lowland	9	Yellow	15	Red	0.5-1.0	0.75	6.626797004	7	lower	1	0
Pink Borrow Pit	Low 1	Pink Borrow Pit_Low 1	lowland	10	Orange	100	Red	0.5-1.0	0.75	44.17864669	3	midslope	0	0
Pink Borrow Pit	Low 1	Pink Borrow Pit_Low 1	lowland	10	Orange	100	Red	0.5-1.0	0.75	44.17864669	5	midslope	1	0
Pink Borrow Pit	Low 2	Pink Borrow Pit_Low 2	lowland	1	Orange	100	Red	0.5-1.0	0.75	44.17864669	1	upper	1	0
Pink Borrow Pit	Low 2	Pink Borrow Pit_Low 2	lowland	1	Orange	100	Red	0.5-1.0	0.75	44.17864669	2	upper	1	0
Pink Borrow Pit	Low 2	Pink Borrow Pit_Low 2	lowland	2	Yellow	15	Green	0-0.5	0.25	0.736310778	1	upper	0	0
Pink Borrow Pit	Low 2	Pink Borrow Pit_Low 2	lowland	2	Yellow	15	Green	0-0.5	0.25	0.736310778	2	upper	0	0
Pink Borrow Pit	Low 2	Pink Borrow Pit_Low 2	lowland	2	Yellow	15	Green	0-0.5	0.25	0.736310778	3	midslope	0	0
Pink Borrow Pit	Low 2	Pink Borrow Pit_Low 2	lowland	2	Yellow	15	Green	0-0.5	0.25	0.736310778	4	midslope	1	0
Pink Borrow Pit	Low 2	Pink Borrow Pit_Low 2	lowland	2	Yellow	15	Green	0-0.5	0.25	0.736310778	5	midslope	0	0
Pink Borrow Pit	Low 2	Pink Borrow Pit_Low 2	lowland	2	Yellow	15	Green	0-0.5	0.25	0.736310778	6	lower	0	0
Pink Borrow Pit	Low 2	Pink Borrow Pit_Low 2	lowland	2	Yellow	15	Green	0-0.5	0.25	0.736310778	7	lower	1	0
Pink Borrow Pit	Low 2	Pink Borrow Pit_Low 2	lowland	3	Pink	50	Red	0.5-1.0	0.75	22.08932335	1	upper	1	0
Pink Borrow Pit	Low 2	Pink Borrow Pit_Low 2	lowland	3	Pink	50	Red	0.5-1.0	0.75	22.08932335	3	midslope	1	0
Pink Borrow Pit	Low 2	Pink Borrow Pit_Low 2	lowland	3	Pink	50	Red	0.5-1.0	0.75	22.08932335	4	midslope	1	0
Pink Borrow Pit	Low 2	Pink Borrow Pit_Low 2	lowland	3	Pink	50	Red	0.5-1.0	0.75	22.08932335	5	midslope	0	0
Pink Borrow Pit	Low 2	Pink Borrow Pit_Low 2	lowland	3	Pink	50	Red	0.5-1.0	0.75	22.08932335	6	lower	1	0
Pink Borrow Pit	Low 2	Pink Borrow Pit_Low 2	lowland	4	Orange	100	Orange/Black	2.0-3.0	2.5	490.8738521	2	upper	1	0
Pink Borrow Pit	Low 2	Pink Borrow Pit_Low 2	lowland	4	Orange	100	Orange/Black	2.0-3.0	2.5	490.8738521	3	midslope	1	0
Pink Borrow Pit	Low 2	Pink Borrow Pit_Low 2	lowland	4	Orange	100	Orange/Black	2.0-3.0	2.5	490.8738521	4	midslope	1	0
Pink Borrow Pit	Low 2	Pink Borrow Pit_Low 2	lowland	4	Orange	100	Orange/Black	2.0-3.0	2.5	490.8738521	5	midslope	1	0
Pink Borrow Pit	Low 2	Pink Borrow Pit_Low 2	lowland	4	Orange	100	Orange/Black	2.0-3.0	2.5	490.8738521	7	lower	1	0
Pink Borrow Pit	Low 2	Pink Borrow Pit_Low 2	lowland	5	Pink	50	Blue/Purple	1.0-2.0	1.5	88.35729338	1	upper	1	0
Pink Borrow Pit	Low 2	Pink Borrow Pit_Low 2	lowland	5	Pink	50	Blue/Purple	1.0-2.0	1.5	88.35729338	2	upper	1	0
Pink Borrow Pit	Low 2	Pink Borrow Pit_Low 2	lowland	5	Pink	50	Blue/Purple	1.0-2.0	1.5	88.35729338	5	midslope	1	0
Pink Borrow Pit	Low 2	Pink Borrow Pit_Low 2	lowland	5	Pink	50	Blue/Purple	1.0-2.0	1.5	88.35729338	6	lower	1	0
Pink Borrow Pit	Low 2	Pink Borrow Pit_Low 2	lowland	6	Pink	50	Green	0-0.5	0.25	2.454369261	1	upper	1	0
Pink Borrow Pit	Low 2	Pink Borrow Pit_Low 2	lowland	6	Pink	50	Green	0-0.5	0.25	2.454369261	2	upper	1	0
Pink Borrow Pit	Low 2	Pink Borrow Pit_Low 2	lowland	6	Pink	50	Green	0-0.5	0.25	2.454369261	4	midslope	0	0
Pink Borrow Pit	Low 2	Pink Borrow Pit_Low 2	lowland	7	Yellow	15	Blue/Purple	1.0-2.0	1.5	26.50718801	1	upper	0	0
Pink Borrow Pit	Low 2	Pink Borrow Pit_Low 2	lowland	7	Yellow	15	Blue/Purple	1.0-2.0	1.5	26.50718801	2	upper	0	0
Pink Borrow Pit	Low 2	Pink Borrow Pit_Low 2	lowland	7	Yellow	15	Blue/Purple	1.0-2.0	1.5	26.50718801	3	midslope	0	0
Pink Borrow Pit	Low 2	Pink Borrow Pit_Low 2	lowland	7	Yellow	15	Blue/Purple	1.0-2.0	1.5	26.50718801	4	midslope	0	0
Pink Borrow Pit	Low 2	Pink Borrow Pit_Low 2	lowland	7	Yellow	15	Blue/Purple	1.0-2.0	1.5	26.50718801	5	midslope	0	0
Pink Borrow Pit	Low 2	Pink Borrow Pit_Low 2	lowland	7	Yellow	15	Blue/Purple	1.0-2.0	1.5	26.50718801	6	lower	1	0
Pink Borrow Pit	Low 2	Pink Borrow Pit_Low 2	lowland	7	Yellow	15	Blue/Purple	1.0-2.0	1.5	26.50718801	7	lower	1	0
Pink Borrow Pit	Low 2	Pink Borrow Pit_Low 2	lowland	8	Blue	30	Blue/Purple	1.0-2.0	1.5	53.01437603	1	upper	0	0
Pink Borrow Pit	Low 2	Pink Borrow Pit_Low 2	lowland	8	Blue	30	Blue/Purple	1.0-2.0	1.5	53.01437603	2	upper	1	0
Pink Borrow Pit	Low 2	Pink Borrow Pit_Low 2	lowland	8	Blue	30	Blue/Purple	1.0-2.0	1.5	53.01437603	3	midslope	0	0
Pink Borrow Pit	Low 2	Pink Borrow Pit_Low 2	lowland	8	Blue	30	Blue/Purple	1.0-2.0	1.5	53.01437603	4	midslope	1	0
Pink Borrow Pit	Low 2	Pink Borrow Pit_Low 2	lowland	8	Blue	30	Blue/Purple	1.0-2.0	1.5	53.01437603	5	midslope	1	0
Pink Borrow Pit	Low 2	Pink Borrow Pit_Low 2	lowland	8	Blue	30	Blue/Purple	1.0-2.0	1.5	53.01437603	6	lower	1	0
Pink Borrow Pit	Low 2	Pink Borrow Pit_Low 2	lowland	8	Blue	30	Blue/Purple	1.0-2.0	1.5	53.01437603	7	lower	0	0
Pink Borrow Pit	Low 2	Pink Borrow Pit_Low 2	lowland	9	Blue	30	Red	0.5-1.0	0.75	13.25359401	1	upper	0	0
Pink Borrow Pit	Low 2	Pink Borrow Pit_Low 2	lowland	9	Blue	30	Red	0.5-1.0	0.75	13.25359401	2	upper	1	0
Pink Borrow Pit	Low 2	Pink Borrow Pit_Low 2	lowland	9	Blue	30	Red	0.5-1.0	0.75	13.25359401	3	midslope	0	0
Pink Borrow Pit	Low 2	Pink Borrow Pit_Low 2	lowland	9	Blue	30	Red	0.5-1.0	0.75	13.25359401	4	midslope	0	0
Pink Borrow Pit	Low 2	Pink Borrow Pit_Low 2	lowland	9	Blue	30	Red	0.5-1.0	0.75	13.25359401	5	midslope	1	0
Pink Borrow Pit	Low 2	Pink Borrow Pit_Low 2	lowland	9	Blue	30	Red	0.5-1.0	0.75	13.25359401	6	lower	0	0
Pink Borrow Pit	Low 2	Pink Borrow Pit_Low 2	lowland	9	Blue	30	Red	0.5-1.0	0.75	13.25359401	7	lower	1	0
Pink Borrow Pit	Low 2	Pink Borrow Pit_Low 2	lowland	10	Pink	50	Orange/Black	2.0-3.0	2.5	245.4369261	1	upper	1	0
Pink Borrow Pit	Low 2	Pink Borrow Pit_Low 2	lowland	10	Pink	50	Orange/Black	2.0-3.0	2.5	245.4369261	2	upper	1	0
Pink Borrow Pit	Low 2	Pink Borrow Pit_Low 2	lowland	10	Pink	50	Orange/Black	2.0-3.0	2.5	245.4369261	3	midslope	1	0
Pink Borrow Pit	Low 2	Pink Borrow Pit_Low 2	lowland	11	Orange	100	Blue/Purple	1.0-2.0	1.5	176.7145868	3	midslope	1	0
Pink Borrow Pit	Low 2	Pink Borrow Pit_Low 2	lowland	12	Blue	30	Green	0-0.5	0.25	1.472621556	2	upper	1	0
Pink Borrow Pit	Low 2	Pink Borrow Pit_Low 2	lowland	12	Blue	30	Green	0-0.5	0.25	1.472621556	3	midslope	1	0
Pink Borrow Pit	Low 2	Pink Borrow Pit_Low 2	lowland	12	Blue	30	Green	0-0.5	0.25	1.472621556	4	midslope	1	0
Pink Borrow Pit	Low 2	Pink Borrow Pit_Low 2	lowland	12	Blue	30	Green	0-0.5	0.25	1.472621556	5	midslope	1	0
Pink Borrow Pit	Low 2	Pink Borrow Pit_Low 2	lowland	12	Blue	30	Green	0-0.5	0.25	1.472621556	6	lower	1	0
Pink Borrow Pit	Low 2	Pink Borrow Pit_Low 2	lowland	12	Blue	30	Green	0-0.5	0.25	1.472621556	7	lower	1	0
Pink Borrow Pit	Low 3	Pink Borrow Pit_Low 3	lowland	1	Yellow	15	Red	0.5-1.0	0.75	6.626797004	2	upper	0	0
Pink Borrow Pit	Low 3	Pink Borrow Pit_Low 3	lowland	1	Yellow	15	Red	0.5-1.0	0.75	6.626797004	3	midslope	0	0
Pink Borrow Pit	Low 3	Pink Borrow Pit_Low 3	lowland	1	Yellow	15	Red	0.5-1.0	0.75	6.626797004	4	midslope	1	0
Pink Borrow Pit	Low 3	Pink Borrow Pit_Low 3	lowland	1	Yellow	15	Red	0.5-1.0	0.75	6.626797004	5	midslope	0	0
Pink Borrow Pit	Low 3	Pink Borrow Pit_Low 3	lowland	1	Yellow	15	Red	0.5-1.0	0.75	6.626797004	6	lower	1	0
Pink Borrow Pit	Low 3	Pink Borrow Pit_Low 3	lowland	1	Yellow	15	Red	0.5-1.0	0.75	6.626797004	7	lower	0	0
Pink Borrow Pit	Low 3	Pink Borrow Pit_Low 3	lowland	2	Orange	100	Red	0.5-1.0	0.75	44.17864669	1	upper	0	0
Pink Borrow Pit	Low 3	Pink Borrow Pit_Low 3	lowland	2	Orange	100	Red	0.5-1.0	0.75	44.17864669	2	upper	1	0
Pink Borrow Pit	Low 3	Pink Borrow Pit_Low 3	lowland	2	Orange	100	Red	0.5-1.0	0.75	44.17864669	3	midslope	0	0
Pink Borrow Pit	Low 3	Pink Borrow Pit_Low 3	lowland	2	Orange	100	Red	0.5-1.0	0.75	44.17864669	5	midslope	0	0
Pink Borrow Pit	Low 3	Pink Borrow Pit_Low 3	lowland	2	Orange	100	Red	0.5-1.0	0.75	44.17864669	7	lower	0	0
Pink Borrow Pit	Low 3	Pink Borrow Pit_Low 3	lowland	3	Yellow	15	Green	0-0.5	0.25	0.736310778	1	upper	0	0
Pink Borrow Pit	Low 3	Pink Borrow Pit_Low 3	lowland	3	Yellow	15	Green	0-0.5	0.25	0.736310778	2	upper	0	0
Pink Borrow Pit	Low 3	Pink Borrow Pit_Low 3	lowland	3	Yellow	15	Green	0-0.5	0.25	0.736310778	3	midslope	0	0
Pink Borrow Pit	Low 3	Pink Borrow Pit_Low 3	lowland	3	Yellow	15	Green	0-0.5	0.25	0.736310778	4	midslope	0	0
Pink Borrow Pit	Low 3	Pink Borrow Pit_Low 3	lowland	3	Yellow	15	Green	0-0.5	0.25	0.736310778	5	midslope	0	0
Pink Borrow Pit	Low 3	Pink Borrow Pit_Low 3	lowland	3	Yellow	15	Green	0-0.5	0.25	0.736310778	6	lower	0	0
Pink Borrow Pit	Low 3	Pink Borrow Pit_Low 3	lowland	4	Blue	30	Green	0-0.5	0.25	1.472621556	1	upper	0	0
Pink Borrow Pit	Low 3	Pink Borrow Pit_Low 3	lowland	4	Blue	30	Green	0-0.5	0.25	1.472621556	2	upper	1	0
Pink Borrow Pit	Low 3	Pink Borrow Pit_Low 3	lowland	4	Blue	30	Green	0-0.5	0.25	1.472621556	3	midslope	0	0
Pink Borrow Pit	Low 3	Pink Borrow Pit_Low 3	lowland	4	Blue	30	Green	0-0.5	0.25	1.472621556	4	midslope	0	0
Pink Borrow Pit	Low 3	Pink Borrow Pit_Low 3	lowland	4	Blue	30	Green	0-0.5	0.25	1.472621556	5	midslope	0	0
Pink Borrow Pit	Low 3	Pink Borrow Pit_Low 3	lowland	4	Blue	30	Green	0-0.5	0.25	1.472621556	6	lower	0	0
Pink Borrow Pit	Low 3	Pink Borrow Pit_Low 3	lowland	4	Blue	30	Green	0-0.5	0.25	1.472621556	7	lower	0	0
Pink Borrow Pit	Low 3	Pink Borrow Pit_Low 3	lowland	5	Blue	30	Blue/Purple	1.0-2.0	1.5	53.01437603	1	upper	0	0
Pink Borrow Pit	Low 3	Pink Borrow Pit_Low 3	lowland	5	Blue	30	Blue/Purple	1.0-2.0	1.5	53.01437603	2	upper	0	0
Pink Borrow Pit	Low 3	Pink Borrow Pit_Low 3	lowland	5	Blue	30	Blue/Purple	1.0-2.0	1.5	53.01437603	3	midslope	0	0
Pink Borrow Pit	Low 3	Pink Borrow Pit_Low 3	lowland	5	Blue	30	Blue/Purple	1.0-2.0	1.5	53.01437603	4	midslope	1	0
Pink Borrow Pit	Low 3	Pink Borrow Pit_Low 3	lowland	5	Blue	30	Blue/Purple	1.0-2.0	1.5	53.01437603	5	midslope	1	0
Pink Borrow Pit	Low 3	Pink Borrow Pit_Low 3	lowland	5	Blue	30	Blue/Purple	1.0-2.0	1.5	53.01437603	6	lower	1	0
Pink Borrow Pit	Low 3	Pink Borrow Pit_Low 3	lowland	5	Blue	30	Blue/Purple	1.0-2.0	1.5	53.01437603	7	lower	1	0
Pink Borrow Pit	Low 3	Pink Borrow Pit_Low 3	lowland	6	Pink	50	Green	0-0.5	0.25	2.454369261	1	upper	0	0
Pink Borrow Pit	Low 3	Pink Borrow Pit_Low 3	lowland	6	Pink	50	Green	0-0.5	0.25	2.454369261	2	upper	1	0
Pink Borrow Pit	Low 3	Pink Borrow Pit_Low 3	lowland	6	Pink	50	Green	0-0.5	0.25	2.454369261	3	midslope	1	0
Pink Borrow Pit	Low 3	Pink Borrow Pit_Low 3	lowland	6	Pink	50	Green	0-0.5	0.25	2.454369261	4	midslope	0	0
Pink Borrow Pit	Low 3	Pink Borrow Pit_Low 3	lowland	6	Pink	50	Green	0-0.5	0.25	2.454369261	5	midslope	1	0
Pink Borrow Pit	Low 3	Pink Borrow Pit_Low 3	lowland	6	Pink	50	Green	0-0.5	0.25	2.454369261	6	lower	1	0
Pink Borrow Pit	Low 3	Pink Borrow Pit_Low 3	lowland	6	Pink	50	Green	0-0.5	0.25	2.454369261	7	lower	0	0
Pink Borrow Pit	Low 3	Pink Borrow Pit_Low 3	lowland	7	Orange	100	Blue/Purple	1.0-2.0	1.5	176.7145868	2	upper	0	0
Pink Borrow Pit	Low 3	Pink Borrow Pit_Low 3	lowland	7	Orange	100	Blue/Purple	1.0-2.0	1.5	176.7145868	3	midslope	1	0
Pink Borrow Pit	Low 3	Pink Borrow Pit_Low 3	lowland	7	Orange	100	Blue/Purple	1.0-2.0	1.5	176.7145868	4	midslope	1	0
Pink Borrow Pit	Low 3	Pink Borrow Pit_Low 3	lowland	8	Pink	50	Blue/Purple	1.0-2.0	1.5	88.35729338	3	midslope	1	0
Pink Borrow Pit	Low 3	Pink Borrow Pit_Low 3	lowland	8	Pink	50	Blue/Purple	1.0-2.0	1.5	88.35729338	6	lower	1	0
Pink Borrow Pit	Low 3	Pink Borrow Pit_Low 3	lowland	8	Pink	50	Blue/Purple	1.0-2.0	1.5	88.35729338	7	lower	0	0
Pink Borrow Pit	Low 3	Pink Borrow Pit_Low 3	lowland	10	Blue	30	Red	0.5-1.0	0.75	13.25359401	2	upper	1	0
Pink Borrow Pit	Low 3	Pink Borrow Pit_Low 3	lowland	10	Blue	30	Red	0.5-1.0	0.75	13.25359401	4	midslope	1	0
Pink Borrow Pit	Low 3	Pink Borrow Pit_Low 3	lowland	10	Blue	30	Red	0.5-1.0	0.75	13.25359401	5	midslope	1	0
Pink Borrow Pit	Low 3	Pink Borrow Pit_Low 3	lowland	10	Blue	30	Red	0.5-1.0	0.75	13.25359401	7	lower	0	0
Pink Borrow Pit	Low 3	Pink Borrow Pit_Low 3	lowland	11	Yellow	15	Blue/Purple	1.0-2.0	1.5	26.50718801	1	upper	0	0
Pink Borrow Pit	Low 3	Pink Borrow Pit_Low 3	lowland	11	Yellow	15	Blue/Purple	1.0-2.0	1.5	26.50718801	2	upper	0	0
Pink Borrow Pit	Low 3	Pink Borrow Pit_Low 3	lowland	11	Yellow	15	Blue/Purple	1.0-2.0	1.5	26.50718801	4	midslope	0	0
Pink Borrow Pit	Low 3	Pink Borrow Pit_Low 3	lowland	11	Yellow	15	Blue/Purple	1.0-2.0	1.5	26.50718801	5	midslope	1	0
Pink Borrow Pit	Low 3	Pink Borrow Pit_Low 3	lowland	11	Yellow	15	Blue/Purple	1.0-2.0	1.5	26.50718801	6	lower	0	0
Pink Borrow Pit	Low 3	Pink Borrow Pit_Low 3	lowland	11	Yellow	15	Blue/Purple	1.0-2.0	1.5	26.50718801	7	lower	0	0
Pink Borrow Pit	Low 3	Pink Borrow Pit_Low 3	lowland	12	Pink	50	Orange/Black	2.0-3.0	2.5	245.4369261	2	upper	1	0
Pink Borrow Pit	Low 3	Pink Borrow Pit_Low 3	lowland	12	Pink	50	Orange/Black	2.0-3.0	2.5	245.4369261	5	midslope	1	0
Pink Borrow Pit	Low 3	Pink Borrow Pit_Low 3	lowland	12	Pink	50	Orange/Black	2.0-3.0	2.5	245.4369261	7	lower	1	0
Pink Borrow Pit	Low 3	Pink Borrow Pit_Low 3	lowland	13	Blue	30	Orange/Black	2.0-3.0	2.5	147.2621556	1	upper	1	0
Pink Borrow Pit	Low 3	Pink Borrow Pit_Low 3	lowland	13	Blue	30	Orange/Black	2.0-3.0	2.5	147.2621556	2	upper	1	0
Pink Borrow Pit	Low 3	Pink Borrow Pit_Low 3	lowland	13	Blue	30	Orange/Black	2.0-3.0	2.5	147.2621556	4	midslope	1	0
Pink Borrow Pit	Low 3	Pink Borrow Pit_Low 3	lowland	13	Blue	30	Orange/Black	2.0-3.0	2.5	147.2621556	5	midslope	1	0
Pink Borrow Pit	Low 3	Pink Borrow Pit_Low 3	lowland	13	Blue	30	Orange/Black	2.0-3.0	2.5	147.2621556	6	lower	1	0
Pink Borrow Pit	Low 3	Pink Borrow Pit_Low 3	lowland	13	Blue	30	Orange/Black	2.0-3.0	2.5	147.2621556	7	lower	0	0
Pink Borrow Pit	Low 3	Pink Borrow Pit_Low 3	lowland	14	Pink	50	Red	0.5-1.0	0.75	22.08932335	1	upper	1	0
Pink Borrow Pit	Low 3	Pink Borrow Pit_Low 3	lowland	14	Pink	50	Red	0.5-1.0	0.75	22.08932335	2	upper	0	0
Pink Borrow Pit	Low 3	Pink Borrow Pit_Low 3	lowland	14	Pink	50	Red	0.5-1.0	0.75	22.08932335	3	midslope	0	0
Pink Borrow Pit	Low 3	Pink Borrow Pit_Low 3	lowland	14	Pink	50	Red	0.5-1.0	0.75	22.08932335	4	midslope	1	0
Pink Borrow Pit	Low 3	Pink Borrow Pit_Low 3	lowland	14	Pink	50	Red	0.5-1.0	0.75	22.08932335	6	lower	0	0
Pink Borrow Pit	Low 3	Pink Borrow Pit_Low 3	lowland	14	Pink	50	Red	0.5-1.0	0.75	22.08932335	7	lower	1	0
Yellow Borrow Pit	Low 1	Yellow Borrow Pit_Low 1	lowland	1	Yellow	15	Red	0.5-1.0	0.75	6.626797004	1	upper	0	0
Yellow Borrow Pit	Low 1	Yellow Borrow Pit_Low 1	lowland	1	Yellow	15	Red	0.5-1.0	0.75	6.626797004	4	midslope	0	0
Yellow Borrow Pit	Low 1	Yellow Borrow Pit_Low 1	lowland	1	Yellow	15	Red	0.5-1.0	0.75	6.626797004	5	midslope	0	0
Yellow Borrow Pit	Low 1	Yellow Borrow Pit_Low 1	lowland	1	Yellow	15	Red	0.5-1.0	0.75	6.626797004	6	lower	0	0
Yellow Borrow Pit	Low 1	Yellow Borrow Pit_Low 1	lowland	1	Yellow	15	Red	0.5-1.0	0.75	6.626797004	7	lower	0	0
Yellow Borrow Pit	Low 1	Yellow Borrow Pit_Low 1	lowland	2	Orange	100	Red	0.5-1.0	0.75	44.17864669	4	midslope	1	0
Yellow Borrow Pit	Low 1	Yellow Borrow Pit_Low 1	lowland	2	Orange	100	Red	0.5-1.0	0.75	44.17864669	5	midslope	0	0
Yellow Borrow Pit	Low 1	Yellow Borrow Pit_Low 1	lowland	3	Yellow	15	Green	0-0.5	0.25	0.736310778	1	upper	0	0
Yellow Borrow Pit	Low 1	Yellow Borrow Pit_Low 1	lowland	3	Yellow	15	Green	0-0.5	0.25	0.736310778	2	upper	0	0
Yellow Borrow Pit	Low 1	Yellow Borrow Pit_Low 1	lowland	3	Yellow	15	Green	0-0.5	0.25	0.736310778	3	midslope	0	0
Yellow Borrow Pit	Low 1	Yellow Borrow Pit_Low 1	lowland	3	Yellow	15	Green	0-0.5	0.25	0.736310778	4	midslope	0	0
Yellow Borrow Pit	Low 1	Yellow Borrow Pit_Low 1	lowland	3	Yellow	15	Green	0-0.5	0.25	0.736310778	5	midslope	0	0
Yellow Borrow Pit	Low 1	Yellow Borrow Pit_Low 1	lowland	3	Yellow	15	Green	0-0.5	0.25	0.736310778	6	lower	0	0
Yellow Borrow Pit	Low 1	Yellow Borrow Pit_Low 1	lowland	3	Yellow	15	Green	0-0.5	0.25	0.736310778	7	lower	0	0
Yellow Borrow Pit	Low 1	Yellow Borrow Pit_Low 1	lowland	4	Blue	30	Green	0-0.5	0.25	1.472621556	1	upper	0	0
Yellow Borrow Pit	Low 1	Yellow Borrow Pit_Low 1	lowland	4	Blue	30	Green	0-0.5	0.25	1.472621556	2	upper	0	0
Yellow Borrow Pit	Low 1	Yellow Borrow Pit_Low 1	lowland	4	Blue	30	Green	0-0.5	0.25	1.472621556	4	midslope	0	0
Yellow Borrow Pit	Low 1	Yellow Borrow Pit_Low 1	lowland	4	Blue	30	Green	0-0.5	0.25	1.472621556	5	midslope	0	0
Yellow Borrow Pit	Low 1	Yellow Borrow Pit_Low 1	lowland	4	Blue	30	Green	0-0.5	0.25	1.472621556	6	lower	0	0
Yellow Borrow Pit	Low 1	Yellow Borrow Pit_Low 1	lowland	4	Blue	30	Green	0-0.5	0.25	1.472621556	7	lower	0	0
Yellow Borrow Pit	Low 1	Yellow Borrow Pit_Low 1	lowland	5	Pink	50	Green	0-0.5	0.25	2.454369261	2	upper	0	0
Yellow Borrow Pit	Low 1	Yellow Borrow Pit_Low 1	lowland	5	Pink	50	Green	0-0.5	0.25	2.454369261	3	midslope	1	0
Yellow Borrow Pit	Low 1	Yellow Borrow Pit_Low 1	lowland	5	Pink	50	Green	0-0.5	0.25	2.454369261	4	midslope	0	0
Yellow Borrow Pit	Low 1	Yellow Borrow Pit_Low 1	lowland	5	Pink	50	Green	0-0.5	0.25	2.454369261	5	midslope	1	0
Yellow Borrow Pit	Low 1	Yellow Borrow Pit_Low 1	lowland	5	Pink	50	Green	0-0.5	0.25	2.454369261	6	lower	0	0
Yellow Borrow Pit	Low 1	Yellow Borrow Pit_Low 1	lowland	5	Pink	50	Green	0-0.5	0.25	2.454369261	7	lower	0	0
Yellow Borrow Pit	Low 1	Yellow Borrow Pit_Low 1	lowland	6	Orange	100	Blue/Purple	1.0-2.0	1.5	176.7145868	3	midslope	0	0
Yellow Borrow Pit	Low 1	Yellow Borrow Pit_Low 1	lowland	6	Orange	100	Blue/Purple	1.0-2.0	1.5	176.7145868	5	midslope	1	0
Yellow Borrow Pit	Low 1	Yellow Borrow Pit_Low 1	lowland	8	Blue	30	Red	0.5-1.0	0.75	13.25359401	2	upper	0	0
Yellow Borrow Pit	Low 1	Yellow Borrow Pit_Low 1	lowland	8	Blue	30	Red	0.5-1.0	0.75	13.25359401	3	midslope	0	0
Yellow Borrow Pit	Low 1	Yellow Borrow Pit_Low 1	lowland	8	Blue	30	Red	0.5-1.0	0.75	13.25359401	4	midslope	0	0
Yellow Borrow Pit	Low 1	Yellow Borrow Pit_Low 1	lowland	8	Blue	30	Red	0.5-1.0	0.75	13.25359401	7	lower	1	0
Yellow Borrow Pit	Low 1	Yellow Borrow Pit_Low 1	lowland	9	Pink	50	Red	0.5-1.0	0.75	22.08932335	2	upper	0	0
Yellow Borrow Pit	Low 1	Yellow Borrow Pit_Low 1	lowland	9	Pink	50	Red	0.5-1.0	0.75	22.08932335	4	midslope	0	0
Yellow Borrow Pit	Low 1	Yellow Borrow Pit_Low 1	lowland	9	Pink	50	Red	0.5-1.0	0.75	22.08932335	6	lower	0	0
Yellow Borrow Pit	Low 1	Yellow Borrow Pit_Low 1	lowland	9	Pink	50	Red	0.5-1.0	0.75	22.08932335	7	lower	0	0
Yellow Borrow Pit	Low 2	Yellow Borrow Pit_Low 2	lowland	1	Orange	100	Red	0.5-1.0	0.75	44.17864669	2	upper	1	0
Yellow Borrow Pit	Low 2	Yellow Borrow Pit_Low 2	lowland	1	Orange	100	Red	0.5-1.0	0.75	44.17864669	5	midslope	1	0
Yellow Borrow Pit	Low 2	Yellow Borrow Pit_Low 2	lowland	2	Yellow	15	Red	0.5-1.0	0.75	6.626797004	1	upper	0	0
Yellow Borrow Pit	Low 2	Yellow Borrow Pit_Low 2	lowland	2	Yellow	15	Red	0.5-1.0	0.75	6.626797004	3	midslope	1	0
Yellow Borrow Pit	Low 2	Yellow Borrow Pit_Low 2	lowland	2	Yellow	15	Red	0.5-1.0	0.75	6.626797004	4	midslope	0	0
Yellow Borrow Pit	Low 2	Yellow Borrow Pit_Low 2	lowland	2	Yellow	15	Red	0.5-1.0	0.75	6.626797004	6	lower	0	0
Yellow Borrow Pit	Low 2	Yellow Borrow Pit_Low 2	lowland	2	Yellow	15	Red	0.5-1.0	0.75	6.626797004	7	lower	0	0
Yellow Borrow Pit	Low 2	Yellow Borrow Pit_Low 2	lowland	3	Pink	50	Red	0.5-1.0	0.75	22.08932335	4	midslope	0	0
Yellow Borrow Pit	Low 2	Yellow Borrow Pit_Low 2	lowland	3	Pink	50	Red	0.5-1.0	0.75	22.08932335	7	lower	1	0
Yellow Borrow Pit	Low 2	Yellow Borrow Pit_Low 2	lowland	4	Orange	100	Orange/Black	2.0-3.0	2.5	490.8738521	1	upper	0	0
Yellow Borrow Pit	Low 2	Yellow Borrow Pit_Low 2	lowland	4	Orange	100	Orange/Black	2.0-3.0	2.5	490.8738521	3	midslope	1	0
Yellow Borrow Pit	Low 2	Yellow Borrow Pit_Low 2	lowland	4	Orange	100	Orange/Black	2.0-3.0	2.5	490.8738521	4	midslope	0	0
Yellow Borrow Pit	Low 2	Yellow Borrow Pit_Low 2	lowland	4	Orange	100	Orange/Black	2.0-3.0	2.5	490.8738521	5	midslope	0	0
Yellow Borrow Pit	Low 2	Yellow Borrow Pit_Low 2	lowland	4	Orange	100	Orange/Black	2.0-3.0	2.5	490.8738521	6	lower	0	0
Yellow Borrow Pit	Low 2	Yellow Borrow Pit_Low 2	lowland	5	Pink	50	Blue/Purple	1.0-2.0	1.5	88.35729338	4	midslope	1	0
Yellow Borrow Pit	Low 2	Yellow Borrow Pit_Low 2	lowland	5	Pink	50	Blue/Purple	1.0-2.0	1.5	88.35729338	5	midslope	1	0
Yellow Borrow Pit	Low 2	Yellow Borrow Pit_Low 2	lowland	5	Pink	50	Blue/Purple	1.0-2.0	1.5	88.35729338	7	lower	1	0
Yellow Borrow Pit	Low 2	Yellow Borrow Pit_Low 2	lowland	6	Pink	50	Green	0-0.5	0.25	2.454369261	1	upper	1	0
Yellow Borrow Pit	Low 2	Yellow Borrow Pit_Low 2	lowland	6	Pink	50	Green	0-0.5	0.25	2.454369261	2	upper	1	0
Yellow Borrow Pit	Low 2	Yellow Borrow Pit_Low 2	lowland	6	Pink	50	Green	0-0.5	0.25	2.454369261	3	midslope	1	0
Yellow Borrow Pit	Low 2	Yellow Borrow Pit_Low 2	lowland	6	Pink	50	Green	0-0.5	0.25	2.454369261	4	midslope	0	0
Yellow Borrow Pit	Low 2	Yellow Borrow Pit_Low 2	lowland	6	Pink	50	Green	0-0.5	0.25	2.454369261	5	midslope	0	0
Yellow Borrow Pit	Low 2	Yellow Borrow Pit_Low 2	lowland	6	Pink	50	Green	0-0.5	0.25	2.454369261	7	lower	0	0
Yellow Borrow Pit	Low 2	Yellow Borrow Pit_Low 2	lowland	7	Blue	30	Blue/Purple	1.0-2.0	1.5	53.01437603	1	upper	1	0
Yellow Borrow Pit	Low 2	Yellow Borrow Pit_Low 2	lowland	7	Blue	30	Blue/Purple	1.0-2.0	1.5	53.01437603	2	upper	0	0
Yellow Borrow Pit	Low 2	Yellow Borrow Pit_Low 2	lowland	7	Blue	30	Blue/Purple	1.0-2.0	1.5	53.01437603	3	midslope	0	0
Yellow Borrow Pit	Low 2	Yellow Borrow Pit_Low 2	lowland	7	Blue	30	Blue/Purple	1.0-2.0	1.5	53.01437603	4	midslope	0	0
Yellow Borrow Pit	Low 2	Yellow Borrow Pit_Low 2	lowland	8	Blue	30	Red	0.5-1.0	0.75	13.25359401	1	upper	1	0
Yellow Borrow Pit	Low 2	Yellow Borrow Pit_Low 2	lowland	8	Blue	30	Red	0.5-1.0	0.75	13.25359401	4	midslope	1	0
Yellow Borrow Pit	Low 2	Yellow Borrow Pit_Low 2	lowland	8	Blue	30	Red	0.5-1.0	0.75	13.25359401	5	midslope	1	0
Yellow Borrow Pit	Low 2	Yellow Borrow Pit_Low 2	lowland	8	Blue	30	Red	0.5-1.0	0.75	13.25359401	6	lower	0	0
Yellow Borrow Pit	Low 2	Yellow Borrow Pit_Low 2	lowland	8	Blue	30	Red	0.5-1.0	0.75	13.25359401	7	lower	0	0
Yellow Borrow Pit	Low 2	Yellow Borrow Pit_Low 2	lowland	15	Orange	100	Blue/Purple	1.0-2.0	1.5	176.7145868	1	upper	0	0
Yellow Borrow Pit	Low 2	Yellow Borrow Pit_Low 2	lowland	15	Orange	100	Blue/Purple	1.0-2.0	1.5	176.7145868	2	upper	0	0
Yellow Borrow Pit	Low 2	Yellow Borrow Pit_Low 2	lowland	15	Orange	100	Blue/Purple	1.0-2.0	1.5	176.7145868	3	midslope	0	0
Yellow Borrow Pit	Low 2	Yellow Borrow Pit_Low 2	lowland	15	Orange	100	Blue/Purple	1.0-2.0	1.5	176.7145868	4	midslope	0	0
Yellow Borrow Pit	Low 2	Yellow Borrow Pit_Low 2	lowland	15	Orange	100	Blue/Purple	1.0-2.0	1.5	176.7145868	5	midslope	0	0
Yellow Borrow Pit	Low 2	Yellow Borrow Pit_Low 2	lowland	15	Orange	100	Blue/Purple	1.0-2.0	1.5	176.7145868	6	lower	0	0
Yellow Borrow Pit	Low 2	Yellow Borrow Pit_Low 2	lowland	15	Orange	100	Blue/Purple	1.0-2.0	1.5	176.7145868	7	lower	0	0
Yellow Borrow Pit	Low 3	Yellow Borrow Pit_Low 3	lowland	1	Pink	50	Green	0-0.5	0.25	2.454369261	1	upper	1	0
Yellow Borrow Pit	Low 3	Yellow Borrow Pit_Low 3	lowland	1	Pink	50	Green	0-0.5	0.25	2.454369261	5	midslope	1	0
Yellow Borrow Pit	Low 3	Yellow Borrow Pit_Low 3	lowland	1	Pink	50	Green	0-0.5	0.25	2.454369261	6	lower	0	0
Yellow Borrow Pit	Low 3	Yellow Borrow Pit_Low 3	lowland	1	Pink	50	Green	0-0.5	0.25	2.454369261	7	lower	1	0
Yellow Borrow Pit	Low 3	Yellow Borrow Pit_Low 3	lowland	2	Blue	30	Green	0-0.5	0.25	1.472621556	1	upper	0	0
Yellow Borrow Pit	Low 3	Yellow Borrow Pit_Low 3	lowland	2	Blue	30	Green	0-0.5	0.25	1.472621556	2	upper	0	0
Yellow Borrow Pit	Low 3	Yellow Borrow Pit_Low 3	lowland	2	Blue	30	Green	0-0.5	0.25	1.472621556	3	midslope	1	0
Yellow Borrow Pit	Low 3	Yellow Borrow Pit_Low 3	lowland	2	Blue	30	Green	0-0.5	0.25	1.472621556	5	midslope	0	0
Yellow Borrow Pit	Low 3	Yellow Borrow Pit_Low 3	lowland	2	Blue	30	Green	0-0.5	0.25	1.472621556	7	lower	0	0
Yellow Borrow Pit	Low 3	Yellow Borrow Pit_Low 3	lowland	3	Blue	30	Red	0.5-1.0	0.75	13.25359401	5	midslope	1	0
Yellow Borrow Pit	Low 3	Yellow Borrow Pit_Low 3	lowland	3	Blue	30	Red	0.5-1.0	0.75	13.25359401	7	lower	0	0
Yellow Borrow Pit	Low 3	Yellow Borrow Pit_Low 3	lowland	4	Yellow	15	Green	0-0.5	0.25	0.736310778	3	midslope	1	0
Yellow Borrow Pit	Low 3	Yellow Borrow Pit_Low 3	lowland	4	Yellow	15	Green	0-0.5	0.25	0.736310778	4	midslope	1	0
Yellow Borrow Pit	Low 3	Yellow Borrow Pit_Low 3	lowland	4	Yellow	15	Green	0-0.5	0.25	0.736310778	5	midslope	1	0
Yellow Borrow Pit	Low 3	Yellow Borrow Pit_Low 3	lowland	4	Yellow	15	Green	0-0.5	0.25	0.736310778	6	lower	1	0
Yellow Borrow Pit	Low 3	Yellow Borrow Pit_Low 3	lowland	4	Yellow	15	Green	0-0.5	0.25	0.736310778	7	lower	0	0
Yellow Borrow Pit	Low 3	Yellow Borrow Pit_Low 3	lowland	5	Orange	100	Blue/Purple	1.0-2.0	1.5	176.7145868	1	upper	1	0
Yellow Borrow Pit	Low 3	Yellow Borrow Pit_Low 3	lowland	5	Orange	100	Blue/Purple	1.0-2.0	1.5	176.7145868	2	upper	1	0
Yellow Borrow Pit	Low 3	Yellow Borrow Pit_Low 3	lowland	5	Orange	100	Blue/Purple	1.0-2.0	1.5	176.7145868	3	midslope	0	0
Yellow Borrow Pit	Low 3	Yellow Borrow Pit_Low 3	lowland	5	Orange	100	Blue/Purple	1.0-2.0	1.5	176.7145868	4	midslope	0	0
Yellow Borrow Pit	Low 3	Yellow Borrow Pit_Low 3	lowland	5	Orange	100	Blue/Purple	1.0-2.0	1.5	176.7145868	5	midslope	0	0
Yellow Borrow Pit	Low 3	Yellow Borrow Pit_Low 3	lowland	5	Orange	100	Blue/Purple	1.0-2.0	1.5	176.7145868	7	lower	0	0
Yellow Borrow Pit	Low 3	Yellow Borrow Pit_Low 3	lowland	6	Pink	50	Blue/Purple	1.0-2.0	1.5	88.35729338	1	upper	0	0
Yellow Borrow Pit	Low 3	Yellow Borrow Pit_Low 3	lowland	6	Pink	50	Blue/Purple	1.0-2.0	1.5	88.35729338	5	midslope	1	0
Yellow Borrow Pit	Low 3	Yellow Borrow Pit_Low 3	lowland	6	Pink	50	Blue/Purple	1.0-2.0	1.5	88.35729338	7	lower	1	0
Yellow Borrow Pit	Low 3	Yellow Borrow Pit_Low 3	lowland	7	Pink	50	Red	0.5-1.0	0.75	22.08932335	1	upper	1	0
Yellow Borrow Pit	Low 3	Yellow Borrow Pit_Low 3	lowland	7	Pink	50	Red	0.5-1.0	0.75	22.08932335	4	midslope	1	0
Yellow Borrow Pit	Low 3	Yellow Borrow Pit_Low 3	lowland	7	Pink	50	Red	0.5-1.0	0.75	22.08932335	6	lower	1	0
Yellow Borrow Pit	Low 3	Yellow Borrow Pit_Low 3	lowland	7	Pink	50	Red	0.5-1.0	0.75	22.08932335	7	lower	1	0
Yellow Borrow Pit	Low 3	Yellow Borrow Pit_Low 3	lowland	8	Yellow	15	Red	0.5-1.0	0.75	6.626797004	3	midslope	1	0
Yellow Borrow Pit	Low 3	Yellow Borrow Pit_Low 3	lowland	8	Yellow	15	Red	0.5-1.0	0.75	6.626797004	6	lower	0	0
Yellow Borrow Pit	Low 3	Yellow Borrow Pit_Low 3	lowland	9	Orange	100	Red	0.5-1.0	0.75	44.17864669	3	midslope	1	0
Yellow Borrow Pit	Low 3	Yellow Borrow Pit_Low 3	lowland	9	Orange	100	Red	0.5-1.0	0.75	44.17864669	4	midslope	0	0
Yellow Borrow Pit	Low 3	Yellow Borrow Pit_Low 3	lowland	9	Orange	100	Red	0.5-1.0	0.75	44.17864669	6	lower	1	0
Blue Borrow Pit	Low 1	Blue Borrow Pit_Low 1	lowland	2	Orange	100	Red	0.5-1.0	0.75	44.17864669	1	upper	1	1
Blue Borrow Pit	Low 1	Blue Borrow Pit_Low 1	lowland	2	Orange	100	Red	0.5-1.0	0.75	44.17864669	4	midslope	1	1
Blue Borrow Pit	Low 1	Blue Borrow Pit_Low 1	lowland	2	Orange	100	Red	0.5-1.0	0.75	44.17864669	5	midslope	1	1
Blue Borrow Pit	Low 1	Blue Borrow Pit_Low 1	lowland	2	Orange	100	Red	0.5-1.0	0.75	44.17864669	6	lower	1	1
Blue Borrow Pit	Low 1	Blue Borrow Pit_Low 1	lowland	4	Blue	30	Green	0-0.5	0.25	1.472621556	4	midslope	0	1
Blue Borrow Pit	Low 1	Blue Borrow Pit_Low 1	lowland	5	Pink	50	Green	0-0.5	0.25	2.454369261	2	upper	1	1
Blue Borrow Pit	Low 1	Blue Borrow Pit_Low 1	lowland	5	Pink	50	Green	0-0.5	0.25	2.454369261	3	midslope	1	1
Blue Borrow Pit	Low 1	Blue Borrow Pit_Low 1	lowland	6	Orange	100	Blue/Purple	1.0-2.0	1.5	176.7145868	1	upper	1	1
Blue Borrow Pit	Low 1	Blue Borrow Pit_Low 1	lowland	6	Orange	100	Blue/Purple	1.0-2.0	1.5	176.7145868	3	midslope	1	1
Blue Borrow Pit	Low 1	Blue Borrow Pit_Low 1	lowland	6	Orange	100	Blue/Purple	1.0-2.0	1.5	176.7145868	4	midslope	1	1
Blue Borrow Pit	Low 1	Blue Borrow Pit_Low 1	lowland	6	Orange	100	Blue/Purple	1.0-2.0	1.5	176.7145868	5	midslope	1	1
Blue Borrow Pit	Low 1	Blue Borrow Pit_Low 1	lowland	6	Orange	100	Blue/Purple	1.0-2.0	1.5	176.7145868	6	lower	1	1
Blue Borrow Pit	Low 1	Blue Borrow Pit_Low 1	lowland	7	Pink	50	Blue/Purple	1.0-2.0	1.5	88.35729338	1	upper	1	1
Blue Borrow Pit	Low 1	Blue Borrow Pit_Low 1	lowland	7	Pink	50	Blue/Purple	1.0-2.0	1.5	88.35729338	3	midslope	1	1
Blue Borrow Pit	Low 1	Blue Borrow Pit_Low 1	lowland	8	Blue	30	Red	0.5-1.0	0.75	13.25359401	2	upper	1	1
Blue Borrow Pit	Low 1	Blue Borrow Pit_Low 1	lowland	8	Blue	30	Red	0.5-1.0	0.75	13.25359401	3	midslope	1	1
Blue Borrow Pit	Low 1	Blue Borrow Pit_Low 1	lowland	9	Yellow	15	Blue/Purple	1.0-2.0	1.5	26.50718801	1	upper	1	1
Blue Borrow Pit	Low 1	Blue Borrow Pit_Low 1	lowland	10	Pink	50	Red	0.5-1.0	0.75	22.08932335	1	upper	1	1
Blue Borrow Pit	Low 1	Blue Borrow Pit_Low 1	lowland	10	Pink	50	Red	0.5-1.0	0.75	22.08932335	3	midslope	1	1
Blue Borrow Pit	Low 1	Blue Borrow Pit_Low 1	lowland	10	Pink	50	Red	0.5-1.0	0.75	22.08932335	5	midslope	1	1
Blue Borrow Pit	Low 2	Blue Borrow Pit_Low 2	lowland	4	Pink	50	Red	0.5-1.0	0.75	22.08932335	3	midslope	1	1
Blue Borrow Pit	Low 2	Blue Borrow Pit_Low 2	lowland	4	Pink	50	Red	0.5-1.0	0.75	22.08932335	6	lower	1	1
Blue Borrow Pit	Low 2	Blue Borrow Pit_Low 2	lowland	4	Pink	50	Red	0.5-1.0	0.75	22.08932335	7	lower	1	1
Blue Borrow Pit	Low 2	Blue Borrow Pit_Low 2	lowland	5	Pink	50	Green	0-0.5	0.25	2.454369261	2	upper	1	1
Blue Borrow Pit	Low 2	Blue Borrow Pit_Low 2	lowland	6	Blue	30	Red	0.5-1.0	0.75	13.25359401	3	midslope	1	1
Blue Borrow Pit	Low 2	Blue Borrow Pit_Low 2	lowland	6	Blue	30	Red	0.5-1.0	0.75	13.25359401	4	midslope	1	1
Blue Borrow Pit	Low 2	Blue Borrow Pit_Low 2	lowland	6	Blue	30	Red	0.5-1.0	0.75	13.25359401	5	midslope	1	1
Blue Borrow Pit	Low 3	Blue Borrow Pit_Low 3	lowland	2	Blue	30	Red	0.5-1.0	0.75	13.25359401	6	lower	1	1
Blue Borrow Pit	Low 3	Blue Borrow Pit_Low 3	lowland	2	Blue	30	Red	0.5-1.0	0.75	13.25359401	7	lower	1	1
Blue Borrow Pit	Low 3	Blue Borrow Pit_Low 3	lowland	3	Yellow	15	Green	0-0.5	0.25	0.736310778	7	lower	1	1
Blue Borrow Pit	Low 3	Blue Borrow Pit_Low 3	lowland	4	Pink	50	Red	0.5-1.0	0.75	22.08932335	2	upper	1	1
Blue Borrow Pit	Low 3	Blue Borrow Pit_Low 3	lowland	5	Yellow	15	Red	0.5-1.0	0.75	6.626797004	3	midslope	1	1
Pink Borrow Pit	Low 1	Pink Borrow Pit_Low 1	lowland	1	Pink	50	Green	0-0.5	0.25	2.454369261	3	midslope	1	1
Pink Borrow Pit	Low 1	Pink Borrow Pit_Low 1	lowland	1	Pink	50	Green	0-0.5	0.25	2.454369261	6	lower	1	1
Pink Borrow Pit	Low 1	Pink Borrow Pit_Low 1	lowland	1	Pink	50	Green	0-0.5	0.25	2.454369261	7	lower	1	1
Pink Borrow Pit	Low 1	Pink Borrow Pit_Low 1	lowland	3	Blue	30	Red	0.5-1.0	0.75	13.25359401	4	midslope	1	1
Pink Borrow Pit	Low 1	Pink Borrow Pit_Low 1	lowland	3	Blue	30	Red	0.5-1.0	0.75	13.25359401	6	lower	1	1
Pink Borrow Pit	Low 1	Pink Borrow Pit_Low 1	lowland	5	Orange	100	Orange/Black	2.0-3.0	2.5	490.8738521	1	upper	1	1
Pink Borrow Pit	Low 1	Pink Borrow Pit_Low 1	lowland	5	Orange	100	Orange/Black	2.0-3.0	2.5	490.8738521	2	upper	1	1
Pink Borrow Pit	Low 1	Pink Borrow Pit_Low 1	lowland	5	Orange	100	Orange/Black	2.0-3.0	2.5	490.8738521	3	midslope	1	1
Pink Borrow Pit	Low 1	Pink Borrow Pit_Low 1	lowland	5	Orange	100	Orange/Black	2.0-3.0	2.5	490.8738521	4	midslope	1	1
Pink Borrow Pit	Low 1	Pink Borrow Pit_Low 1	lowland	6	Orange	100	Blue/Purple	1.0-2.0	1.5	176.7145868	2	upper	1	1
Pink Borrow Pit	Low 1	Pink Borrow Pit_Low 1	lowland	6	Orange	100	Blue/Purple	1.0-2.0	1.5	176.7145868	3	midslope	1	1
Pink Borrow Pit	Low 1	Pink Borrow Pit_Low 1	lowland	6	Orange	100	Blue/Purple	1.0-2.0	1.5	176.7145868	5	midslope	1	1
Pink Borrow Pit	Low 1	Pink Borrow Pit_Low 1	lowland	6	Orange	100	Blue/Purple	1.0-2.0	1.5	176.7145868	6	lower	1	1
Pink Borrow Pit	Low 1	Pink Borrow Pit_Low 1	lowland	6	Orange	100	Blue/Purple	1.0-2.0	1.5	176.7145868	7	lower	1	1
Pink Borrow Pit	Low 1	Pink Borrow Pit_Low 1	lowland	7	Pink	50	Blue/Purple	1.0-2.0	1.5	88.35729338	1	upper	1	1
Pink Borrow Pit	Low 1	Pink Borrow Pit_Low 1	lowland	7	Pink	50	Blue/Purple	1.0-2.0	1.5	88.35729338	2	upper	1	1
Pink Borrow Pit	Low 1	Pink Borrow Pit_Low 1	lowland	7	Pink	50	Blue/Purple	1.0-2.0	1.5	88.35729338	3	midslope	1	1
Pink Borrow Pit	Low 1	Pink Borrow Pit_Low 1	lowland	7	Pink	50	Blue/Purple	1.0-2.0	1.5	88.35729338	5	midslope	1	1
Pink Borrow Pit	Low 1	Pink Borrow Pit_Low 1	lowland	7	Pink	50	Blue/Purple	1.0-2.0	1.5	88.35729338	6	lower	1	1
Pink Borrow Pit	Low 1	Pink Borrow Pit_Low 1	lowland	8	Pink	50	Red	0.5-1.0	0.75	22.08932335	3	midslope	1	1
Pink Borrow Pit	Low 1	Pink Borrow Pit_Low 1	lowland	8	Pink	50	Red	0.5-1.0	0.75	22.08932335	4	midslope	1	1
Pink Borrow Pit	Low 1	Pink Borrow Pit_Low 1	lowland	8	Pink	50	Red	0.5-1.0	0.75	22.08932335	5	midslope	1	1
Pink Borrow Pit	Low 1	Pink Borrow Pit_Low 1	lowland	9	Yellow	15	Red	0.5-1.0	0.75	6.626797004	3	midslope	0	1
Pink Borrow Pit	Low 1	Pink Borrow Pit_Low 1	lowland	10	Orange	100	Red	0.5-1.0	0.75	44.17864669	1	upper	1	1
Pink Borrow Pit	Low 1	Pink Borrow Pit_Low 1	lowland	10	Orange	100	Red	0.5-1.0	0.75	44.17864669	2	upper	1	1
Pink Borrow Pit	Low 1	Pink Borrow Pit_Low 1	lowland	10	Orange	100	Red	0.5-1.0	0.75	44.17864669	4	midslope	1	1
Pink Borrow Pit	Low 1	Pink Borrow Pit_Low 1	lowland	10	Orange	100	Red	0.5-1.0	0.75	44.17864669	6	lower	1	1
Pink Borrow Pit	Low 1	Pink Borrow Pit_Low 1	lowland	10	Orange	100	Red	0.5-1.0	0.75	44.17864669	7	lower	1	1
Pink Borrow Pit	Low 2	Pink Borrow Pit_Low 2	lowland	1	Orange	100	Red	0.5-1.0	0.75	44.17864669	3	midslope	1	1
Pink Borrow Pit	Low 2	Pink Borrow Pit_Low 2	lowland	1	Orange	100	Red	0.5-1.0	0.75	44.17864669	4	midslope	1	1
Pink Borrow Pit	Low 2	Pink Borrow Pit_Low 2	lowland	1	Orange	100	Red	0.5-1.0	0.75	44.17864669	5	midslope	1	1
Pink Borrow Pit	Low 2	Pink Borrow Pit_Low 2	lowland	1	Orange	100	Red	0.5-1.0	0.75	44.17864669	6	lower	1	1
Pink Borrow Pit	Low 2	Pink Borrow Pit_Low 2	lowland	1	Orange	100	Red	0.5-1.0	0.75	44.17864669	7	lower	1	1
Pink Borrow Pit	Low 2	Pink Borrow Pit_Low 2	lowland	3	Pink	50	Red	0.5-1.0	0.75	22.08932335	2	upper	1	1
Pink Borrow Pit	Low 2	Pink Borrow Pit_Low 2	lowland	3	Pink	50	Red	0.5-1.0	0.75	22.08932335	7	lower	1	1
Pink Borrow Pit	Low 2	Pink Borrow Pit_Low 2	lowland	4	Orange	100	Orange/Black	2.0-3.0	2.5	490.8738521	1	upper	1	1
Pink Borrow Pit	Low 2	Pink Borrow Pit_Low 2	lowland	4	Orange	100	Orange/Black	2.0-3.0	2.5	490.8738521	6	lower	1	1
Pink Borrow Pit	Low 2	Pink Borrow Pit_Low 2	lowland	5	Pink	50	Blue/Purple	1.0-2.0	1.5	88.35729338	3	midslope	1	1
Pink Borrow Pit	Low 2	Pink Borrow Pit_Low 2	lowland	5	Pink	50	Blue/Purple	1.0-2.0	1.5	88.35729338	4	midslope	1	1
Pink Borrow Pit	Low 2	Pink Borrow Pit_Low 2	lowland	5	Pink	50	Blue/Purple	1.0-2.0	1.5	88.35729338	7	lower	1	1
Pink Borrow Pit	Low 2	Pink Borrow Pit_Low 2	lowland	6	Pink	50	Green	0-0.5	0.25	2.454369261	3	midslope	1	1
Pink Borrow Pit	Low 2	Pink Borrow Pit_Low 2	lowland	6	Pink	50	Green	0-0.5	0.25	2.454369261	5	midslope	1	1
Pink Borrow Pit	Low 2	Pink Borrow Pit_Low 2	lowland	6	Pink	50	Green	0-0.5	0.25	2.454369261	6	lower	1	1
Pink Borrow Pit	Low 2	Pink Borrow Pit_Low 2	lowland	6	Pink	50	Green	0-0.5	0.25	2.454369261	7	lower	1	1
Pink Borrow Pit	Low 2	Pink Borrow Pit_Low 2	lowland	11	Orange	100	Blue/Purple	1.0-2.0	1.5	176.7145868	1	upper	1	1
Pink Borrow Pit	Low 2	Pink Borrow Pit_Low 2	lowland	11	Orange	100	Blue/Purple	1.0-2.0	1.5	176.7145868	2	upper	1	1
Pink Borrow Pit	Low 2	Pink Borrow Pit_Low 2	lowland	11	Orange	100	Blue/Purple	1.0-2.0	1.5	176.7145868	4	midslope	1	1
Pink Borrow Pit	Low 2	Pink Borrow Pit_Low 2	lowland	11	Orange	100	Blue/Purple	1.0-2.0	1.5	176.7145868	5	midslope	1	1
Pink Borrow Pit	Low 2	Pink Borrow Pit_Low 2	lowland	11	Orange	100	Blue/Purple	1.0-2.0	1.5	176.7145868	6	lower	1	1
Pink Borrow Pit	Low 2	Pink Borrow Pit_Low 2	lowland	11	Orange	100	Blue/Purple	1.0-2.0	1.5	176.7145868	7	lower	1	1
Pink Borrow Pit	Low 2	Pink Borrow Pit_Low 2	lowland	12	Blue	30	Green	0-0.5	0.25	1.472621556	1	upper	1	1
Pink Borrow Pit	Low 3	Pink Borrow Pit_Low 3	lowland	1	Yellow	15	Red	0.5-1.0	0.75	6.626797004	1	upper	1	1
Pink Borrow Pit	Low 3	Pink Borrow Pit_Low 3	lowland	2	Orange	100	Red	0.5-1.0	0.75	44.17864669	4	midslope	1	1
Pink Borrow Pit	Low 3	Pink Borrow Pit_Low 3	lowland	2	Orange	100	Red	0.5-1.0	0.75	44.17864669	6	lower	1	1
Pink Borrow Pit	Low 3	Pink Borrow Pit_Low 3	lowland	7	Orange	100	Blue/Purple	1.0-2.0	1.5	176.7145868	1	upper	1	1
Pink Borrow Pit	Low 3	Pink Borrow Pit_Low 3	lowland	7	Orange	100	Blue/Purple	1.0-2.0	1.5	176.7145868	5	midslope	1	1
Pink Borrow Pit	Low 3	Pink Borrow Pit_Low 3	lowland	7	Orange	100	Blue/Purple	1.0-2.0	1.5	176.7145868	6	lower	1	1
Pink Borrow Pit	Low 3	Pink Borrow Pit_Low 3	lowland	7	Orange	100	Blue/Purple	1.0-2.0	1.5	176.7145868	7	lower	1	1
Pink Borrow Pit	Low 3	Pink Borrow Pit_Low 3	lowland	8	Pink	50	Blue/Purple	1.0-2.0	1.5	88.35729338	1	upper	1	1
Pink Borrow Pit	Low 3	Pink Borrow Pit_Low 3	lowland	8	Pink	50	Blue/Purple	1.0-2.0	1.5	88.35729338	2	upper	1	1
Pink Borrow Pit	Low 3	Pink Borrow Pit_Low 3	lowland	8	Pink	50	Blue/Purple	1.0-2.0	1.5	88.35729338	4	midslope	1	1
Pink Borrow Pit	Low 3	Pink Borrow Pit_Low 3	lowland	8	Pink	50	Blue/Purple	1.0-2.0	1.5	88.35729338	5	midslope	1	1
Pink Borrow Pit	Low 3	Pink Borrow Pit_Low 3	lowland	9	Orange	100	Orange/Black	2.0-3.0	2.5	490.8738521	1	upper	1	1
Pink Borrow Pit	Low 3	Pink Borrow Pit_Low 3	lowland	9	Orange	100	Orange/Black	2.0-3.0	2.5	490.8738521	2	upper	1	1
Pink Borrow Pit	Low 3	Pink Borrow Pit_Low 3	lowland	9	Orange	100	Orange/Black	2.0-3.0	2.5	490.8738521	3	midslope	1	1
Pink Borrow Pit	Low 3	Pink Borrow Pit_Low 3	lowland	9	Orange	100	Orange/Black	2.0-3.0	2.5	490.8738521	4	midslope	1	1
Pink Borrow Pit	Low 3	Pink Borrow Pit_Low 3	lowland	9	Orange	100	Orange/Black	2.0-3.0	2.5	490.8738521	5	midslope	1	1
Pink Borrow Pit	Low 3	Pink Borrow Pit_Low 3	lowland	9	Orange	100	Orange/Black	2.0-3.0	2.5	490.8738521	6	lower	1	1
Pink Borrow Pit	Low 3	Pink Borrow Pit_Low 3	lowland	9	Orange	100	Orange/Black	2.0-3.0	2.5	490.8738521	7	lower	1	1
Pink Borrow Pit	Low 3	Pink Borrow Pit_Low 3	lowland	10	Blue	30	Red	0.5-1.0	0.75	13.25359401	1	upper	1	1
Pink Borrow Pit	Low 3	Pink Borrow Pit_Low 3	lowland	10	Blue	30	Red	0.5-1.0	0.75	13.25359401	3	midslope	1	1
Pink Borrow Pit	Low 3	Pink Borrow Pit_Low 3	lowland	10	Blue	30	Red	0.5-1.0	0.75	13.25359401	6	lower	1	1
Pink Borrow Pit	Low 3	Pink Borrow Pit_Low 3	lowland	11	Yellow	15	Blue/Purple	1.0-2.0	1.5	26.50718801	3	midslope	1	1
Pink Borrow Pit	Low 3	Pink Borrow Pit_Low 3	lowland	12	Pink	50	Orange/Black	2.0-3.0	2.5	245.4369261	1	upper	1	1
Pink Borrow Pit	Low 3	Pink Borrow Pit_Low 3	lowland	12	Pink	50	Orange/Black	2.0-3.0	2.5	245.4369261	3	midslope	1	1
Pink Borrow Pit	Low 3	Pink Borrow Pit_Low 3	lowland	12	Pink	50	Orange/Black	2.0-3.0	2.5	245.4369261	4	midslope	1	1
Pink Borrow Pit	Low 3	Pink Borrow Pit_Low 3	lowland	12	Pink	50	Orange/Black	2.0-3.0	2.5	245.4369261	6	lower	1	1
Pink Borrow Pit	Low 3	Pink Borrow Pit_Low 3	lowland	13	Blue	30	Orange/Black	2.0-3.0	2.5	147.2621556	3	midslope	1	1
Pink Borrow Pit	Low 3	Pink Borrow Pit_Low 3	lowland	14	Pink	50	Red	0.5-1.0	0.75	22.08932335	5	midslope	1	1
Yellow Borrow Pit	Low 1	Yellow Borrow Pit_Low 1	lowland	1	Yellow	15	Red	0.5-1.0	0.75	6.626797004	2	upper	1	1
Yellow Borrow Pit	Low 1	Yellow Borrow Pit_Low 1	lowland	1	Yellow	15	Red	0.5-1.0	0.75	6.626797004	3	midslope	1	1
Yellow Borrow Pit	Low 1	Yellow Borrow Pit_Low 1	lowland	2	Orange	100	Red	0.5-1.0	0.75	44.17864669	1	upper	1	1
Yellow Borrow Pit	Low 1	Yellow Borrow Pit_Low 1	lowland	2	Orange	100	Red	0.5-1.0	0.75	44.17864669	2	upper	1	1
Yellow Borrow Pit	Low 1	Yellow Borrow Pit_Low 1	lowland	2	Orange	100	Red	0.5-1.0	0.75	44.17864669	3	midslope	1	1
Yellow Borrow Pit	Low 1	Yellow Borrow Pit_Low 1	lowland	2	Orange	100	Red	0.5-1.0	0.75	44.17864669	6	lower	1	1
Yellow Borrow Pit	Low 1	Yellow Borrow Pit_Low 1	lowland	2	Orange	100	Red	0.5-1.0	0.75	44.17864669	7	lower	1	1
Yellow Borrow Pit	Low 1	Yellow Borrow Pit_Low 1	lowland	4	Blue	30	Green	0-0.5	0.25	1.472621556	3	midslope	1	1
Yellow Borrow Pit	Low 1	Yellow Borrow Pit_Low 1	lowland	5	Pink	50	Green	0-0.5	0.25	2.454369261	1	upper	1	1
Yellow Borrow Pit	Low 1	Yellow Borrow Pit_Low 1	lowland	6	Orange	100	Blue/Purple	1.0-2.0	1.5	176.7145868	1	upper	1	1
Yellow Borrow Pit	Low 1	Yellow Borrow Pit_Low 1	lowland	6	Orange	100	Blue/Purple	1.0-2.0	1.5	176.7145868	2	upper	1	1
Yellow Borrow Pit	Low 1	Yellow Borrow Pit_Low 1	lowland	6	Orange	100	Blue/Purple	1.0-2.0	1.5	176.7145868	4	midslope	1	1
Yellow Borrow Pit	Low 1	Yellow Borrow Pit_Low 1	lowland	6	Orange	100	Blue/Purple	1.0-2.0	1.5	176.7145868	6	lower	1	1
Yellow Borrow Pit	Low 1	Yellow Borrow Pit_Low 1	lowland	6	Orange	100	Blue/Purple	1.0-2.0	1.5	176.7145868	7	lower	1	1
Yellow Borrow Pit	Low 1	Yellow Borrow Pit_Low 1	lowland	7	Orange	100	Orange/Black	2.0-3.0	2.5	490.8738521	1	upper	1	1
Yellow Borrow Pit	Low 1	Yellow Borrow Pit_Low 1	lowland	7	Orange	100	Orange/Black	2.0-3.0	2.5	490.8738521	2	upper	1	1
Yellow Borrow Pit	Low 1	Yellow Borrow Pit_Low 1	lowland	7	Orange	100	Orange/Black	2.0-3.0	2.5	490.8738521	3	midslope	1	1
Yellow Borrow Pit	Low 1	Yellow Borrow Pit_Low 1	lowland	7	Orange	100	Orange/Black	2.0-3.0	2.5	490.8738521	4	midslope	1	1
Yellow Borrow Pit	Low 1	Yellow Borrow Pit_Low 1	lowland	7	Orange	100	Orange/Black	2.0-3.0	2.5	490.8738521	5	midslope	1	1
Yellow Borrow Pit	Low 1	Yellow Borrow Pit_Low 1	lowland	7	Orange	100	Orange/Black	2.0-3.0	2.5	490.8738521	6	lower	1	1
Yellow Borrow Pit	Low 1	Yellow Borrow Pit_Low 1	lowland	7	Orange	100	Orange/Black	2.0-3.0	2.5	490.8738521	7	lower	1	1
Yellow Borrow Pit	Low 1	Yellow Borrow Pit_Low 1	lowland	8	Blue	30	Red	0.5-1.0	0.75	13.25359401	1	upper	1	1
Yellow Borrow Pit	Low 1	Yellow Borrow Pit_Low 1	lowland	8	Blue	30	Red	0.5-1.0	0.75	13.25359401	5	midslope	1	1
Yellow Borrow Pit	Low 1	Yellow Borrow Pit_Low 1	lowland	8	Blue	30	Red	0.5-1.0	0.75	13.25359401	6	lower	1	1
Yellow Borrow Pit	Low 1	Yellow Borrow Pit_Low 1	lowland	9	Pink	50	Red	0.5-1.0	0.75	22.08932335	1	upper	1	1
Yellow Borrow Pit	Low 1	Yellow Borrow Pit_Low 1	lowland	9	Pink	50	Red	0.5-1.0	0.75	22.08932335	3	midslope	1	1
Yellow Borrow Pit	Low 1	Yellow Borrow Pit_Low 1	lowland	9	Pink	50	Red	0.5-1.0	0.75	22.08932335	5	midslope	1	1
Yellow Borrow Pit	Low 2	Yellow Borrow Pit_Low 2	lowland	1	Orange	100	Red	0.5-1.0	0.75	44.17864669	1	upper	1	1
Yellow Borrow Pit	Low 2	Yellow Borrow Pit_Low 2	lowland	1	Orange	100	Red	0.5-1.0	0.75	44.17864669	3	midslope	1	1
Yellow Borrow Pit	Low 2	Yellow Borrow Pit_Low 2	lowland	1	Orange	100	Red	0.5-1.0	0.75	44.17864669	4	midslope	1	1
Yellow Borrow Pit	Low 2	Yellow Borrow Pit_Low 2	lowland	1	Orange	100	Red	0.5-1.0	0.75	44.17864669	6	lower	1	1
Yellow Borrow Pit	Low 2	Yellow Borrow Pit_Low 2	lowland	1	Orange	100	Red	0.5-1.0	0.75	44.17864669	7	lower	1	1
Yellow Borrow Pit	Low 2	Yellow Borrow Pit_Low 2	lowland	2	Yellow	15	Red	0.5-1.0	0.75	6.626797004	2	upper	1	1
Yellow Borrow Pit	Low 2	Yellow Borrow Pit_Low 2	lowland	2	Yellow	15	Red	0.5-1.0	0.75	6.626797004	5	midslope	1	1
Yellow Borrow Pit	Low 2	Yellow Borrow Pit_Low 2	lowland	3	Pink	50	Red	0.5-1.0	0.75	22.08932335	1	upper	1	1
Yellow Borrow Pit	Low 2	Yellow Borrow Pit_Low 2	lowland	3	Pink	50	Red	0.5-1.0	0.75	22.08932335	2	upper	1	1
Yellow Borrow Pit	Low 2	Yellow Borrow Pit_Low 2	lowland	3	Pink	50	Red	0.5-1.0	0.75	22.08932335	3	midslope	1	1
Yellow Borrow Pit	Low 2	Yellow Borrow Pit_Low 2	lowland	3	Pink	50	Red	0.5-1.0	0.75	22.08932335	5	midslope	1	1
Yellow Borrow Pit	Low 2	Yellow Borrow Pit_Low 2	lowland	3	Pink	50	Red	0.5-1.0	0.75	22.08932335	6	lower	1	1
Yellow Borrow Pit	Low 2	Yellow Borrow Pit_Low 2	lowland	4	Orange	100	Orange/Black	2.0-3.0	2.5	490.8738521	2	upper	1	1
Yellow Borrow Pit	Low 2	Yellow Borrow Pit_Low 2	lowland	5	Pink	50	Blue/Purple	1.0-2.0	1.5	88.35729338	1	upper	1	1
Yellow Borrow Pit	Low 2	Yellow Borrow Pit_Low 2	lowland	5	Pink	50	Blue/Purple	1.0-2.0	1.5	88.35729338	2	upper	1	1
Yellow Borrow Pit	Low 2	Yellow Borrow Pit_Low 2	lowland	5	Pink	50	Blue/Purple	1.0-2.0	1.5	88.35729338	3	midslope	1	1
Yellow Borrow Pit	Low 2	Yellow Borrow Pit_Low 2	lowland	5	Pink	50	Blue/Purple	1.0-2.0	1.5	88.35729338	6	lower	1	1
Yellow Borrow Pit	Low 2	Yellow Borrow Pit_Low 2	lowland	6	Pink	50	Green	0-0.5	0.25	2.454369261	6	lower	1	1
Yellow Borrow Pit	Low 2	Yellow Borrow Pit_Low 2	lowland	8	Blue	30	Red	0.5-1.0	0.75	13.25359401	2	upper	1	1
Yellow Borrow Pit	Low 2	Yellow Borrow Pit_Low 2	lowland	8	Blue	30	Red	0.5-1.0	0.75	13.25359401	3	midslope	1	1
Yellow Borrow Pit	Low 3	Yellow Borrow Pit_Low 3	lowland	1	Pink	50	Green	0-0.5	0.25	2.454369261	2	upper	1	1
Yellow Borrow Pit	Low 3	Yellow Borrow Pit_Low 3	lowland	1	Pink	50	Green	0-0.5	0.25	2.454369261	3	midslope	1	1
Yellow Borrow Pit	Low 3	Yellow Borrow Pit_Low 3	lowland	1	Pink	50	Green	0-0.5	0.25	2.454369261	4	midslope	1	1
Yellow Borrow Pit	Low 3	Yellow Borrow Pit_Low 3	lowland	2	Blue	30	Green	0-0.5	0.25	1.472621556	4	midslope	1	1
Yellow Borrow Pit	Low 3	Yellow Borrow Pit_Low 3	lowland	2	Blue	30	Green	0-0.5	0.25	1.472621556	6	lower	1	1
Yellow Borrow Pit	Low 3	Yellow Borrow Pit_Low 3	lowland	3	Blue	30	Red	0.5-1.0	0.75	13.25359401	1	upper	1	1
Yellow Borrow Pit	Low 3	Yellow Borrow Pit_Low 3	lowland	3	Blue	30	Red	0.5-1.0	0.75	13.25359401	2	upper	1	1
Yellow Borrow Pit	Low 3	Yellow Borrow Pit_Low 3	lowland	3	Blue	30	Red	0.5-1.0	0.75	13.25359401	3	midslope	1	1
Yellow Borrow Pit	Low 3	Yellow Borrow Pit_Low 3	lowland	3	Blue	30	Red	0.5-1.0	0.75	13.25359401	4	midslope	1	1
Yellow Borrow Pit	Low 3	Yellow Borrow Pit_Low 3	lowland	3	Blue	30	Red	0.5-1.0	0.75	13.25359401	6	lower	1	1
Yellow Borrow Pit	Low 3	Yellow Borrow Pit_Low 3	lowland	4	Yellow	15	Green	0-0.5	0.25	0.736310778	1	upper	1	1
Yellow Borrow Pit	Low 3	Yellow Borrow Pit_Low 3	lowland	4	Yellow	15	Green	0-0.5	0.25	0.736310778	2	upper	1	1
Yellow Borrow Pit	Low 3	Yellow Borrow Pit_Low 3	lowland	5	Orange	100	Blue/Purple	1.0-2.0	1.5	176.7145868	6	lower	0	1
Yellow Borrow Pit	Low 3	Yellow Borrow Pit_Low 3	lowland	6	Pink	50	Blue/Purple	1.0-2.0	1.5	88.35729338	2	upper	0	1
Yellow Borrow Pit	Low 3	Yellow Borrow Pit_Low 3	lowland	6	Pink	50	Blue/Purple	1.0-2.0	1.5	88.35729338	3	midslope	1	1
Yellow Borrow Pit	Low 3	Yellow Borrow Pit_Low 3	lowland	6	Pink	50	Blue/Purple	1.0-2.0	1.5	88.35729338	4	midslope	1	1
Yellow Borrow Pit	Low 3	Yellow Borrow Pit_Low 3	lowland	6	Pink	50	Blue/Purple	1.0-2.0	1.5	88.35729338	6	lower	1	1
Yellow Borrow Pit	Low 3	Yellow Borrow Pit_Low 3	lowland	7	Pink	50	Red	0.5-1.0	0.75	22.08932335	2	upper	1	1
Yellow Borrow Pit	Low 3	Yellow Borrow Pit_Low 3	lowland	7	Pink	50	Red	0.5-1.0	0.75	22.08932335	3	midslope	1	1
Yellow Borrow Pit	Low 3	Yellow Borrow Pit_Low 3	lowland	7	Pink	50	Red	0.5-1.0	0.75	22.08932335	5	midslope	1	1
Yellow Borrow Pit	Low 3	Yellow Borrow Pit_Low 3	lowland	8	Yellow	15	Red	0.5-1.0	0.75	6.626797004	1	upper	0	1
Yellow Borrow Pit	Low 3	Yellow Borrow Pit_Low 3	lowland	8	Yellow	15	Red	0.5-1.0	0.75	6.626797004	2	upper	1	1
Yellow Borrow Pit	Low 3	Yellow Borrow Pit_Low 3	lowland	8	Yellow	15	Red	0.5-1.0	0.75	6.626797004	4	midslope	1	1
Yellow Borrow Pit	Low 3	Yellow Borrow Pit_Low 3	lowland	8	Yellow	15	Red	0.5-1.0	0.75	6.626797004	5	midslope	1	1
Yellow Borrow Pit	Low 3	Yellow Borrow Pit_Low 3	lowland	8	Yellow	15	Red	0.5-1.0	0.75	6.626797004	7	lower	1	1
Yellow Borrow Pit	Low 3	Yellow Borrow Pit_Low 3	lowland	9	Orange	100	Red	0.5-1.0	0.75	44.17864669	1	upper	1	1
Yellow Borrow Pit	Low 3	Yellow Borrow Pit_Low 3	lowland	9	Orange	100	Red	0.5-1.0	0.75	44.17864669	2	upper	1	1
Yellow Borrow Pit	Low 3	Yellow Borrow Pit_Low 3	lowland	9	Orange	100	Red	0.5-1.0	0.75	44.17864669	5	midslope	1	1
Yellow Borrow Pit	Low 3	Yellow Borrow Pit_Low 3	lowland	9	Orange	100	Red	0.5-1.0	0.75	44.17864669	7	lower	1	1
Blue Borrow Pit	Up 1	Blue Borrow Pit_Up 1	upland	1	Yellow	15	Red	0.5-1.0	0.75	6.626797004	1	upper	0	0
Blue Borrow Pit	Up 1	Blue Borrow Pit_Up 1	upland	1	Yellow	15	Red	0.5-1.0	0.75	6.626797004	2	upper	0	0
Blue Borrow Pit	Up 1	Blue Borrow Pit_Up 1	upland	1	Yellow	15	Red	0.5-1.0	0.75	6.626797004	3	midslope	0	0
Blue Borrow Pit	Up 1	Blue Borrow Pit_Up 1	upland	1	Yellow	15	Red	0.5-1.0	0.75	6.626797004	4	midslope	1	0
Blue Borrow Pit	Up 1	Blue Borrow Pit_Up 1	upland	1	Yellow	15	Red	0.5-1.0	0.75	6.626797004	5	midslope	1	0
Blue Borrow Pit	Up 1	Blue Borrow Pit_Up 1	upland	1	Yellow	15	Red	0.5-1.0	0.75	6.626797004	6	lower	0	0
Blue Borrow Pit	Up 1	Blue Borrow Pit_Up 1	upland	1	Yellow	15	Red	0.5-1.0	0.75	6.626797004	7	lower	1	0
Blue Borrow Pit	Up 1	Blue Borrow Pit_Up 1	upland	2	Orange	100	Red	0.5-1.0	0.75	44.17864669	1	upper	0	0
Blue Borrow Pit	Up 1	Blue Borrow Pit_Up 1	upland	2	Orange	100	Red	0.5-1.0	0.75	44.17864669	2	upper	0	0
Blue Borrow Pit	Up 1	Blue Borrow Pit_Up 1	upland	2	Orange	100	Red	0.5-1.0	0.75	44.17864669	3	midslope	1	0
Blue Borrow Pit	Up 1	Blue Borrow Pit_Up 1	upland	2	Orange	100	Red	0.5-1.0	0.75	44.17864669	4	midslope	1	0
Blue Borrow Pit	Up 1	Blue Borrow Pit_Up 1	upland	2	Orange	100	Red	0.5-1.0	0.75	44.17864669	5	midslope	1	0
Blue Borrow Pit	Up 1	Blue Borrow Pit_Up 1	upland	2	Orange	100	Red	0.5-1.0	0.75	44.17864669	6	lower	0	0
Blue Borrow Pit	Up 1	Blue Borrow Pit_Up 1	upland	2	Orange	100	Red	0.5-1.0	0.75	44.17864669	7	lower	1	0
Blue Borrow Pit	Up 1	Blue Borrow Pit_Up 1	upland	3	Yellow	15	Green	0-0.5	0.25	0.736310778	1	upper	0	0
Blue Borrow Pit	Up 1	Blue Borrow Pit_Up 1	upland	3	Yellow	15	Green	0-0.5	0.25	0.736310778	2	upper	0	0
Blue Borrow Pit	Up 1	Blue Borrow Pit_Up 1	upland	3	Yellow	15	Green	0-0.5	0.25	0.736310778	3	midslope	0	0
Blue Borrow Pit	Up 1	Blue Borrow Pit_Up 1	upland	3	Yellow	15	Green	0-0.5	0.25	0.736310778	4	midslope	0	0
Blue Borrow Pit	Up 1	Blue Borrow Pit_Up 1	upland	3	Yellow	15	Green	0-0.5	0.25	0.736310778	5	midslope	0	0
Blue Borrow Pit	Up 1	Blue Borrow Pit_Up 1	upland	3	Yellow	15	Green	0-0.5	0.25	0.736310778	6	lower	0	0
Blue Borrow Pit	Up 1	Blue Borrow Pit_Up 1	upland	3	Yellow	15	Green	0-0.5	0.25	0.736310778	7	lower	0	0
Blue Borrow Pit	Up 1	Blue Borrow Pit_Up 1	upland	4	Blue	30	Green	0-0.5	0.25	1.472621556	1	upper	0	0
Blue Borrow Pit	Up 1	Blue Borrow Pit_Up 1	upland	4	Blue	30	Green	0-0.5	0.25	1.472621556	2	upper	0	0
Blue Borrow Pit	Up 1	Blue Borrow Pit_Up 1	upland	4	Blue	30	Green	0-0.5	0.25	1.472621556	3	midslope	0	0
Blue Borrow Pit	Up 1	Blue Borrow Pit_Up 1	upland	4	Blue	30	Green	0-0.5	0.25	1.472621556	4	midslope	0	0
Blue Borrow Pit	Up 1	Blue Borrow Pit_Up 1	upland	4	Blue	30	Green	0-0.5	0.25	1.472621556	5	midslope	0	0
Blue Borrow Pit	Up 1	Blue Borrow Pit_Up 1	upland	4	Blue	30	Green	0-0.5	0.25	1.472621556	6	lower	0	0
Blue Borrow Pit	Up 1	Blue Borrow Pit_Up 1	upland	4	Blue	30	Green	0-0.5	0.25	1.472621556	7	lower	0	0
Blue Borrow Pit	Up 1	Blue Borrow Pit_Up 1	upland	5	Blue	30	Blue/Purple	1.0-2.0	1.5	53.01437603	1	upper	1	0
Blue Borrow Pit	Up 1	Blue Borrow Pit_Up 1	upland	5	Blue	30	Blue/Purple	1.0-2.0	1.5	53.01437603	2	upper	0	0
Blue Borrow Pit	Up 1	Blue Borrow Pit_Up 1	upland	5	Blue	30	Blue/Purple	1.0-2.0	1.5	53.01437603	3	midslope	1	0
Blue Borrow Pit	Up 1	Blue Borrow Pit_Up 1	upland	5	Blue	30	Blue/Purple	1.0-2.0	1.5	53.01437603	4	midslope	1	0
Blue Borrow Pit	Up 1	Blue Borrow Pit_Up 1	upland	5	Blue	30	Blue/Purple	1.0-2.0	1.5	53.01437603	5	midslope	1	0
Blue Borrow Pit	Up 1	Blue Borrow Pit_Up 1	upland	5	Blue	30	Blue/Purple	1.0-2.0	1.5	53.01437603	6	lower	0	0
Blue Borrow Pit	Up 1	Blue Borrow Pit_Up 1	upland	5	Blue	30	Blue/Purple	1.0-2.0	1.5	53.01437603	7	lower	1	0
Blue Borrow Pit	Up 1	Blue Borrow Pit_Up 1	upland	6	Pink	50	Green	0-0.5	0.25	2.454369261	1	upper	0	0
Blue Borrow Pit	Up 1	Blue Borrow Pit_Up 1	upland	6	Pink	50	Green	0-0.5	0.25	2.454369261	2	upper	0	0
Blue Borrow Pit	Up 1	Blue Borrow Pit_Up 1	upland	6	Pink	50	Green	0-0.5	0.25	2.454369261	3	midslope	0	0
Blue Borrow Pit	Up 1	Blue Borrow Pit_Up 1	upland	6	Pink	50	Green	0-0.5	0.25	2.454369261	4	midslope	0	0
Blue Borrow Pit	Up 1	Blue Borrow Pit_Up 1	upland	6	Pink	50	Green	0-0.5	0.25	2.454369261	5	midslope	0	0
Blue Borrow Pit	Up 1	Blue Borrow Pit_Up 1	upland	6	Pink	50	Green	0-0.5	0.25	2.454369261	6	lower	0	0
Blue Borrow Pit	Up 1	Blue Borrow Pit_Up 1	upland	6	Pink	50	Green	0-0.5	0.25	2.454369261	7	lower	0	0
Blue Borrow Pit	Up 1	Blue Borrow Pit_Up 1	upland	7	Orange	100	Blue/Purple	1.0-2.0	1.5	176.7145868	1	upper	1	0
Blue Borrow Pit	Up 1	Blue Borrow Pit_Up 1	upland	7	Orange	100	Blue/Purple	1.0-2.0	1.5	176.7145868	2	upper	1	0
Blue Borrow Pit	Up 1	Blue Borrow Pit_Up 1	upland	7	Orange	100	Blue/Purple	1.0-2.0	1.5	176.7145868	3	midslope	1	0
Blue Borrow Pit	Up 1	Blue Borrow Pit_Up 1	upland	7	Orange	100	Blue/Purple	1.0-2.0	1.5	176.7145868	4	midslope	1	0
Blue Borrow Pit	Up 1	Blue Borrow Pit_Up 1	upland	7	Orange	100	Blue/Purple	1.0-2.0	1.5	176.7145868	5	midslope	0	0
Blue Borrow Pit	Up 1	Blue Borrow Pit_Up 1	upland	7	Orange	100	Blue/Purple	1.0-2.0	1.5	176.7145868	6	lower	1	0
Blue Borrow Pit	Up 1	Blue Borrow Pit_Up 1	upland	7	Orange	100	Blue/Purple	1.0-2.0	1.5	176.7145868	7	lower	1	0
Blue Borrow Pit	Up 1	Blue Borrow Pit_Up 1	upland	8	Blue	30	Red	0.5-1.0	0.75	13.25359401	1	upper	0	0
Blue Borrow Pit	Up 1	Blue Borrow Pit_Up 1	upland	8	Blue	30	Red	0.5-1.0	0.75	13.25359401	2	upper	1	0
Blue Borrow Pit	Up 1	Blue Borrow Pit_Up 1	upland	8	Blue	30	Red	0.5-1.0	0.75	13.25359401	3	midslope	0	0
Blue Borrow Pit	Up 1	Blue Borrow Pit_Up 1	upland	8	Blue	30	Red	0.5-1.0	0.75	13.25359401	4	midslope	0	0
Blue Borrow Pit	Up 1	Blue Borrow Pit_Up 1	upland	8	Blue	30	Red	0.5-1.0	0.75	13.25359401	5	midslope	0	0
Blue Borrow Pit	Up 1	Blue Borrow Pit_Up 1	upland	8	Blue	30	Red	0.5-1.0	0.75	13.25359401	6	lower	0	0
Blue Borrow Pit	Up 1	Blue Borrow Pit_Up 1	upland	8	Blue	30	Red	0.5-1.0	0.75	13.25359401	7	lower	1	0
Blue Borrow Pit	Upl 2	Blue Borrow Pit_Upl 2	upland	1	Orange	100	Red	0.5-1.0	0.75	44.17864669	1	upper	1	0
Blue Borrow Pit	Upl 2	Blue Borrow Pit_Upl 2	upland	1	Orange	100	Red	0.5-1.0	0.75	44.17864669	2	upper	1	0
Blue Borrow Pit	Upl 2	Blue Borrow Pit_Upl 2	upland	1	Orange	100	Red	0.5-1.0	0.75	44.17864669	3	midslope	1	0
Blue Borrow Pit	Upl 2	Blue Borrow Pit_Upl 2	upland	1	Orange	100	Red	0.5-1.0	0.75	44.17864669	4	midslope	1	0
Blue Borrow Pit	Upl 2	Blue Borrow Pit_Upl 2	upland	1	Orange	100	Red	0.5-1.0	0.75	44.17864669	5	midslope	0	0
Blue Borrow Pit	Upl 2	Blue Borrow Pit_Upl 2	upland	1	Orange	100	Red	0.5-1.0	0.75	44.17864669	6	lower	1	0
Blue Borrow Pit	Upl 2	Blue Borrow Pit_Upl 2	upland	1	Orange	100	Red	0.5-1.0	0.75	44.17864669	7	lower	0	0
Blue Borrow Pit	Upl 2	Blue Borrow Pit_Upl 2	upland	2	Yellow	15	Red	0.5-1.0	0.75	6.626797004	1	upper	0	0
Blue Borrow Pit	Upl 2	Blue Borrow Pit_Upl 2	upland	2	Yellow	15	Red	0.5-1.0	0.75	6.626797004	2	upper	0	0
Blue Borrow Pit	Upl 2	Blue Borrow Pit_Upl 2	upland	2	Yellow	15	Red	0.5-1.0	0.75	6.626797004	3	midslope	0	0
Blue Borrow Pit	Upl 2	Blue Borrow Pit_Upl 2	upland	2	Yellow	15	Red	0.5-1.0	0.75	6.626797004	4	midslope	0	0
Blue Borrow Pit	Upl 2	Blue Borrow Pit_Upl 2	upland	2	Yellow	15	Red	0.5-1.0	0.75	6.626797004	5	midslope	0	0
Blue Borrow Pit	Upl 2	Blue Borrow Pit_Upl 2	upland	2	Yellow	15	Red	0.5-1.0	0.75	6.626797004	6	lower	0	0
Blue Borrow Pit	Upl 2	Blue Borrow Pit_Upl 2	upland	2	Yellow	15	Red	0.5-1.0	0.75	6.626797004	7	lower	0	0
Blue Borrow Pit	Upl 2	Blue Borrow Pit_Upl 2	upland	3	Yellow	15	Green	0-0.5	0.25	0.736310778	1	upper	0	0
Blue Borrow Pit	Upl 2	Blue Borrow Pit_Upl 2	upland	3	Yellow	15	Green	0-0.5	0.25	0.736310778	2	upper	0	0
Blue Borrow Pit	Upl 2	Blue Borrow Pit_Upl 2	upland	3	Yellow	15	Green	0-0.5	0.25	0.736310778	3	midslope	0	0
Blue Borrow Pit	Upl 2	Blue Borrow Pit_Upl 2	upland	3	Yellow	15	Green	0-0.5	0.25	0.736310778	4	midslope	0	0
Blue Borrow Pit	Upl 2	Blue Borrow Pit_Upl 2	upland	3	Yellow	15	Green	0-0.5	0.25	0.736310778	5	midslope	0	0
Blue Borrow Pit	Upl 2	Blue Borrow Pit_Upl 2	upland	3	Yellow	15	Green	0-0.5	0.25	0.736310778	6	lower	0	0
Blue Borrow Pit	Upl 2	Blue Borrow Pit_Upl 2	upland	3	Yellow	15	Green	0-0.5	0.25	0.736310778	7	lower	0	0
Blue Borrow Pit	Upl 2	Blue Borrow Pit_Upl 2	upland	4	Pink	50	Red	0.5-1.0	0.75	22.08932335	1	upper	0	0
Blue Borrow Pit	Upl 2	Blue Borrow Pit_Upl 2	upland	4	Pink	50	Red	0.5-1.0	0.75	22.08932335	2	upper	0	0
Blue Borrow Pit	Upl 2	Blue Borrow Pit_Upl 2	upland	4	Pink	50	Red	0.5-1.0	0.75	22.08932335	3	midslope	0	0
Blue Borrow Pit	Upl 2	Blue Borrow Pit_Upl 2	upland	4	Pink	50	Red	0.5-1.0	0.75	22.08932335	4	midslope	0	0
Blue Borrow Pit	Upl 2	Blue Borrow Pit_Upl 2	upland	4	Pink	50	Red	0.5-1.0	0.75	22.08932335	5	midslope	0	0
Blue Borrow Pit	Upl 2	Blue Borrow Pit_Upl 2	upland	4	Pink	50	Red	0.5-1.0	0.75	22.08932335	6	lower	0	0
Blue Borrow Pit	Upl 2	Blue Borrow Pit_Upl 2	upland	4	Pink	50	Red	0.5-1.0	0.75	22.08932335	7	lower	0	0
Blue Borrow Pit	Upl 2	Blue Borrow Pit_Upl 2	upland	5	Blue	30	Red	0.5-1.0	0.75	13.25359401	1	upper	0	0
Blue Borrow Pit	Upl 2	Blue Borrow Pit_Upl 2	upland	5	Blue	30	Red	0.5-1.0	0.75	13.25359401	2	upper	0	0
Blue Borrow Pit	Upl 2	Blue Borrow Pit_Upl 2	upland	5	Blue	30	Red	0.5-1.0	0.75	13.25359401	3	midslope	0	0
Blue Borrow Pit	Upl 2	Blue Borrow Pit_Upl 2	upland	5	Blue	30	Red	0.5-1.0	0.75	13.25359401	4	midslope	0	0
Blue Borrow Pit	Upl 2	Blue Borrow Pit_Upl 2	upland	5	Blue	30	Red	0.5-1.0	0.75	13.25359401	5	midslope	0	0
Blue Borrow Pit	Upl 2	Blue Borrow Pit_Upl 2	upland	5	Blue	30	Red	0.5-1.0	0.75	13.25359401	6	lower	0	0
Blue Borrow Pit	Upl 2	Blue Borrow Pit_Upl 2	upland	5	Blue	30	Red	0.5-1.0	0.75	13.25359401	7	lower	0	0
Blue Borrow Pit	Upl 2	Blue Borrow Pit_Upl 2	upland	6	Orange	100	Blue/Purple	1.0-2.0	1.5	176.7145868	2	upper	0	0
Blue Borrow Pit	Upl 2	Blue Borrow Pit_Upl 2	upland	6	Orange	100	Blue/Purple	1.0-2.0	1.5	176.7145868	3	midslope	1	0
Blue Borrow Pit	Upl 2	Blue Borrow Pit_Upl 2	upland	6	Orange	100	Blue/Purple	1.0-2.0	1.5	176.7145868	4	midslope	0	0
Blue Borrow Pit	Upl 2	Blue Borrow Pit_Upl 2	upland	6	Orange	100	Blue/Purple	1.0-2.0	1.5	176.7145868	5	midslope	1	0
Blue Borrow Pit	Upl 2	Blue Borrow Pit_Upl 2	upland	6	Orange	100	Blue/Purple	1.0-2.0	1.5	176.7145868	6	lower	0	0
Blue Borrow Pit	Upl 2	Blue Borrow Pit_Upl 2	upland	6	Orange	100	Blue/Purple	1.0-2.0	1.5	176.7145868	7	lower	1	0
Blue Borrow Pit	Upl 2	Blue Borrow Pit_Upl 2	upland	7	Blue	30	Green	0-0.5	0.25	1.472621556	1	upper	0	0
Blue Borrow Pit	Upl 2	Blue Borrow Pit_Upl 2	upland	7	Blue	30	Green	0-0.5	0.25	1.472621556	2	upper	0	0
Blue Borrow Pit	Upl 2	Blue Borrow Pit_Upl 2	upland	7	Blue	30	Green	0-0.5	0.25	1.472621556	3	midslope	0	0
Blue Borrow Pit	Upl 2	Blue Borrow Pit_Upl 2	upland	7	Blue	30	Green	0-0.5	0.25	1.472621556	4	midslope	0	0
Blue Borrow Pit	Upl 2	Blue Borrow Pit_Upl 2	upland	7	Blue	30	Green	0-0.5	0.25	1.472621556	5	midslope	0	0
Blue Borrow Pit	Upl 2	Blue Borrow Pit_Upl 2	upland	7	Blue	30	Green	0-0.5	0.25	1.472621556	6	lower	0	0
Blue Borrow Pit	Upl 2	Blue Borrow Pit_Upl 2	upland	7	Blue	30	Green	0-0.5	0.25	1.472621556	7	lower	0	0
Blue Borrow Pit	Upl 3	Blue Borrow Pit_Upl 3	upland	1	Blue	30	Blue/Purple	1.0-2.0	1.5	53.01437603	1	upper	1	0
Blue Borrow Pit	Upl 3	Blue Borrow Pit_Upl 3	upland	1	Blue	30	Blue/Purple	1.0-2.0	1.5	53.01437603	2	upper	0	0
Blue Borrow Pit	Upl 3	Blue Borrow Pit_Upl 3	upland	1	Blue	30	Blue/Purple	1.0-2.0	1.5	53.01437603	3	midslope	1	0
Blue Borrow Pit	Upl 3	Blue Borrow Pit_Upl 3	upland	1	Blue	30	Blue/Purple	1.0-2.0	1.5	53.01437603	4	midslope	0	0
Blue Borrow Pit	Upl 3	Blue Borrow Pit_Upl 3	upland	1	Blue	30	Blue/Purple	1.0-2.0	1.5	53.01437603	5	midslope	1	0
Blue Borrow Pit	Upl 3	Blue Borrow Pit_Upl 3	upland	1	Blue	30	Blue/Purple	1.0-2.0	1.5	53.01437603	6	lower	0	0
Blue Borrow Pit	Upl 3	Blue Borrow Pit_Upl 3	upland	1	Blue	30	Blue/Purple	1.0-2.0	1.5	53.01437603	7	lower	1	0
Blue Borrow Pit	Upl 3	Blue Borrow Pit_Upl 3	upland	2	Blue	30	Green	0-0.5	0.25	1.472621556	1	upper	0	0
Blue Borrow Pit	Upl 3	Blue Borrow Pit_Upl 3	upland	2	Blue	30	Green	0-0.5	0.25	1.472621556	2	upper	0	0
Blue Borrow Pit	Upl 3	Blue Borrow Pit_Upl 3	upland	2	Blue	30	Green	0-0.5	0.25	1.472621556	3	midslope	0	0
Blue Borrow Pit	Upl 3	Blue Borrow Pit_Upl 3	upland	2	Blue	30	Green	0-0.5	0.25	1.472621556	4	midslope	0	0
Blue Borrow Pit	Upl 3	Blue Borrow Pit_Upl 3	upland	2	Blue	30	Green	0-0.5	0.25	1.472621556	5	midslope	0	0
Blue Borrow Pit	Upl 3	Blue Borrow Pit_Upl 3	upland	2	Blue	30	Green	0-0.5	0.25	1.472621556	6	lower	1	0
Blue Borrow Pit	Upl 3	Blue Borrow Pit_Upl 3	upland	2	Blue	30	Green	0-0.5	0.25	1.472621556	7	lower	0	0
Blue Borrow Pit	Upl 3	Blue Borrow Pit_Upl 3	upland	3	Blue	30	Red	0.5-1.0	0.75	13.25359401	1	upper	0	0
Blue Borrow Pit	Upl 3	Blue Borrow Pit_Upl 3	upland	3	Blue	30	Red	0.5-1.0	0.75	13.25359401	2	upper	0	0
Blue Borrow Pit	Upl 3	Blue Borrow Pit_Upl 3	upland	3	Blue	30	Red	0.5-1.0	0.75	13.25359401	3	midslope	1	0
Blue Borrow Pit	Upl 3	Blue Borrow Pit_Upl 3	upland	3	Blue	30	Red	0.5-1.0	0.75	13.25359401	4	midslope	0	0
Blue Borrow Pit	Upl 3	Blue Borrow Pit_Upl 3	upland	3	Blue	30	Red	0.5-1.0	0.75	13.25359401	5	midslope	0	0
Blue Borrow Pit	Upl 3	Blue Borrow Pit_Upl 3	upland	3	Blue	30	Red	0.5-1.0	0.75	13.25359401	6	lower	1	0
Blue Borrow Pit	Upl 3	Blue Borrow Pit_Upl 3	upland	3	Blue	30	Red	0.5-1.0	0.75	13.25359401	7	lower	1	0
Blue Borrow Pit	Upl 3	Blue Borrow Pit_Upl 3	upland	4	Pink	50	Blue/Purple	1.0-2.0	1.5	88.35729338	1	upper	0	0
Blue Borrow Pit	Upl 3	Blue Borrow Pit_Upl 3	upland	4	Pink	50	Blue/Purple	1.0-2.0	1.5	88.35729338	2	upper	0	0
Blue Borrow Pit	Upl 3	Blue Borrow Pit_Upl 3	upland	4	Pink	50	Blue/Purple	1.0-2.0	1.5	88.35729338	3	midslope	0	0
Blue Borrow Pit	Upl 3	Blue Borrow Pit_Upl 3	upland	4	Pink	50	Blue/Purple	1.0-2.0	1.5	88.35729338	4	midslope	0	0
Blue Borrow Pit	Upl 3	Blue Borrow Pit_Upl 3	upland	4	Pink	50	Blue/Purple	1.0-2.0	1.5	88.35729338	5	midslope	0	0
Blue Borrow Pit	Upl 3	Blue Borrow Pit_Upl 3	upland	4	Pink	50	Blue/Purple	1.0-2.0	1.5	88.35729338	6	lower	1	0
Blue Borrow Pit	Upl 3	Blue Borrow Pit_Upl 3	upland	4	Pink	50	Blue/Purple	1.0-2.0	1.5	88.35729338	7	lower	1	0
Blue Borrow Pit	Upl 3	Blue Borrow Pit_Upl 3	upland	5	Yellow	15	Blue/Purple	1.0-2.0	1.5	26.50718801	1	upper	0	0
Blue Borrow Pit	Upl 3	Blue Borrow Pit_Upl 3	upland	5	Yellow	15	Blue/Purple	1.0-2.0	1.5	26.50718801	2	upper	1	0
Blue Borrow Pit	Upl 3	Blue Borrow Pit_Upl 3	upland	5	Yellow	15	Blue/Purple	1.0-2.0	1.5	26.50718801	3	midslope	0	0
Blue Borrow Pit	Upl 3	Blue Borrow Pit_Upl 3	upland	5	Yellow	15	Blue/Purple	1.0-2.0	1.5	26.50718801	4	midslope	0	0
Blue Borrow Pit	Upl 3	Blue Borrow Pit_Upl 3	upland	5	Yellow	15	Blue/Purple	1.0-2.0	1.5	26.50718801	5	midslope	0	0
Blue Borrow Pit	Upl 3	Blue Borrow Pit_Upl 3	upland	5	Yellow	15	Blue/Purple	1.0-2.0	1.5	26.50718801	6	lower	0	0
Blue Borrow Pit	Upl 3	Blue Borrow Pit_Upl 3	upland	5	Yellow	15	Blue/Purple	1.0-2.0	1.5	26.50718801	7	lower	0	0
Blue Borrow Pit	Upl 3	Blue Borrow Pit_Upl 3	upland	6	Pink	50	Red	0.5-1.0	0.75	22.08932335	1	upper	0	0
Blue Borrow Pit	Upl 3	Blue Borrow Pit_Upl 3	upland	6	Pink	50	Red	0.5-1.0	0.75	22.08932335	2	upper	1	0
Blue Borrow Pit	Upl 3	Blue Borrow Pit_Upl 3	upland	6	Pink	50	Red	0.5-1.0	0.75	22.08932335	3	midslope	0	0
Blue Borrow Pit	Upl 3	Blue Borrow Pit_Upl 3	upland	6	Pink	50	Red	0.5-1.0	0.75	22.08932335	4	midslope	1	0
Blue Borrow Pit	Upl 3	Blue Borrow Pit_Upl 3	upland	6	Pink	50	Red	0.5-1.0	0.75	22.08932335	5	midslope	1	0
Blue Borrow Pit	Upl 3	Blue Borrow Pit_Upl 3	upland	6	Pink	50	Red	0.5-1.0	0.75	22.08932335	6	lower	0	0
Blue Borrow Pit	Upl 3	Blue Borrow Pit_Upl 3	upland	6	Pink	50	Red	0.5-1.0	0.75	22.08932335	7	lower	1	0
Blue Borrow Pit	Upl 3	Blue Borrow Pit_Upl 3	upland	7	Yellow	15	Red	0.5-1.0	0.75	6.626797004	1	upper	0	0
Blue Borrow Pit	Upl 3	Blue Borrow Pit_Upl 3	upland	7	Yellow	15	Red	0.5-1.0	0.75	6.626797004	2	upper	1	0
Blue Borrow Pit	Upl 3	Blue Borrow Pit_Upl 3	upland	7	Yellow	15	Red	0.5-1.0	0.75	6.626797004	3	midslope	0	0
Blue Borrow Pit	Upl 3	Blue Borrow Pit_Upl 3	upland	7	Yellow	15	Red	0.5-1.0	0.75	6.626797004	4	midslope	0	0
Blue Borrow Pit	Upl 3	Blue Borrow Pit_Upl 3	upland	7	Yellow	15	Red	0.5-1.0	0.75	6.626797004	5	midslope	0	0
Blue Borrow Pit	Upl 3	Blue Borrow Pit_Upl 3	upland	7	Yellow	15	Red	0.5-1.0	0.75	6.626797004	6	lower	0	0
Blue Borrow Pit	Upl 3	Blue Borrow Pit_Upl 3	upland	7	Yellow	15	Red	0.5-1.0	0.75	6.626797004	7	lower	1	0
Blue Borrow Pit	Upl 3	Blue Borrow Pit_Upl 3	upland	8	Orange	100	Red	0.5-1.0	0.75	44.17864669	1	upper	0	0
Blue Borrow Pit	Upl 3	Blue Borrow Pit_Upl 3	upland	8	Orange	100	Red	0.5-1.0	0.75	44.17864669	2	upper	1	0
Blue Borrow Pit	Upl 3	Blue Borrow Pit_Upl 3	upland	8	Orange	100	Red	0.5-1.0	0.75	44.17864669	3	midslope	1	0
Blue Borrow Pit	Upl 3	Blue Borrow Pit_Upl 3	upland	8	Orange	100	Red	0.5-1.0	0.75	44.17864669	4	midslope	0	0
Blue Borrow Pit	Upl 3	Blue Borrow Pit_Upl 3	upland	8	Orange	100	Red	0.5-1.0	0.75	44.17864669	5	midslope	0	0
Blue Borrow Pit	Upl 3	Blue Borrow Pit_Upl 3	upland	8	Orange	100	Red	0.5-1.0	0.75	44.17864669	6	lower	0	0
Blue Borrow Pit	Upl 3	Blue Borrow Pit_Upl 3	upland	8	Orange	100	Red	0.5-1.0	0.75	44.17864669	7	lower	0	0
Pink Borrow Pit	Upl 1	Pink Borrow Pit_Upl 1	upland	1	Yellow	15	Red	0.5-1.0	0.75	6.626797004	1	upper	0	0
Pink Borrow Pit	Upl 1	Pink Borrow Pit_Upl 1	upland	1	Yellow	15	Red	0.5-1.0	0.75	6.626797004	2	upper	1	0
Pink Borrow Pit	Upl 1	Pink Borrow Pit_Upl 1	upland	1	Yellow	15	Red	0.5-1.0	0.75	6.626797004	3	midslope	0	0
Pink Borrow Pit	Upl 1	Pink Borrow Pit_Upl 1	upland	1	Yellow	15	Red	0.5-1.0	0.75	6.626797004	4	midslope	0	0
Pink Borrow Pit	Upl 1	Pink Borrow Pit_Upl 1	upland	1	Yellow	15	Red	0.5-1.0	0.75	6.626797004	5	midslope	1	0
Pink Borrow Pit	Upl 1	Pink Borrow Pit_Upl 1	upland	1	Yellow	15	Red	0.5-1.0	0.75	6.626797004	6	lower	0	0
Pink Borrow Pit	Upl 1	Pink Borrow Pit_Upl 1	upland	1	Yellow	15	Red	0.5-1.0	0.75	6.626797004	7	lower	0	0
Pink Borrow Pit	Upl 1	Pink Borrow Pit_Upl 1	upland	2	Orange	100	Red	0.5-1.0	0.75	44.17864669	1	upper	0	0
Pink Borrow Pit	Upl 1	Pink Borrow Pit_Upl 1	upland	2	Orange	100	Red	0.5-1.0	0.75	44.17864669	3	midslope	1	0
Pink Borrow Pit	Upl 1	Pink Borrow Pit_Upl 1	upland	2	Orange	100	Red	0.5-1.0	0.75	44.17864669	4	midslope	1	0
Pink Borrow Pit	Upl 1	Pink Borrow Pit_Upl 1	upland	2	Orange	100	Red	0.5-1.0	0.75	44.17864669	5	midslope	0	0
Pink Borrow Pit	Upl 1	Pink Borrow Pit_Upl 1	upland	2	Orange	100	Red	0.5-1.0	0.75	44.17864669	6	lower	0	0
Pink Borrow Pit	Upl 1	Pink Borrow Pit_Upl 1	upland	2	Orange	100	Red	0.5-1.0	0.75	44.17864669	7	lower	1	0
Pink Borrow Pit	Upl 1	Pink Borrow Pit_Upl 1	upland	3	Yellow	15	Green	0-0.5	0.25	0.736310778	1	upper	0	0
Pink Borrow Pit	Upl 1	Pink Borrow Pit_Upl 1	upland	3	Yellow	15	Green	0-0.5	0.25	0.736310778	2	upper	0	0
Pink Borrow Pit	Upl 1	Pink Borrow Pit_Upl 1	upland	3	Yellow	15	Green	0-0.5	0.25	0.736310778	3	midslope	0	0
Pink Borrow Pit	Upl 1	Pink Borrow Pit_Upl 1	upland	3	Yellow	15	Green	0-0.5	0.25	0.736310778	4	midslope	0	0
Pink Borrow Pit	Upl 1	Pink Borrow Pit_Upl 1	upland	3	Yellow	15	Green	0-0.5	0.25	0.736310778	5	midslope	0	0
Pink Borrow Pit	Upl 1	Pink Borrow Pit_Upl 1	upland	3	Yellow	15	Green	0-0.5	0.25	0.736310778	6	lower	0	0
Pink Borrow Pit	Upl 1	Pink Borrow Pit_Upl 1	upland	3	Yellow	15	Green	0-0.5	0.25	0.736310778	7	lower	0	0
Pink Borrow Pit	Upl 1	Pink Borrow Pit_Upl 1	upland	4	Blue	30	Green	0-0.5	0.25	1.472621556	1	upper	0	0
Pink Borrow Pit	Upl 1	Pink Borrow Pit_Upl 1	upland	4	Blue	30	Green	0-0.5	0.25	1.472621556	2	upper	1	0
Pink Borrow Pit	Upl 1	Pink Borrow Pit_Upl 1	upland	4	Blue	30	Green	0-0.5	0.25	1.472621556	3	midslope	0	0
Pink Borrow Pit	Upl 1	Pink Borrow Pit_Upl 1	upland	4	Blue	30	Green	0-0.5	0.25	1.472621556	4	midslope	0	0
Pink Borrow Pit	Upl 1	Pink Borrow Pit_Upl 1	upland	4	Blue	30	Green	0-0.5	0.25	1.472621556	5	midslope	0	0
Pink Borrow Pit	Upl 1	Pink Borrow Pit_Upl 1	upland	4	Blue	30	Green	0-0.5	0.25	1.472621556	6	lower	0	0
Pink Borrow Pit	Upl 1	Pink Borrow Pit_Upl 1	upland	4	Blue	30	Green	0-0.5	0.25	1.472621556	7	lower	0	0
Pink Borrow Pit	Upl 1	Pink Borrow Pit_Upl 1	upland	5	Blue	30	Blue/Purple	1.0-2.0	1.5	53.01437603	1	upper	1	0
Pink Borrow Pit	Upl 1	Pink Borrow Pit_Upl 1	upland	5	Blue	30	Blue/Purple	1.0-2.0	1.5	53.01437603	4	midslope	1	0
Pink Borrow Pit	Upl 1	Pink Borrow Pit_Upl 1	upland	5	Blue	30	Blue/Purple	1.0-2.0	1.5	53.01437603	7	lower	0	0
Pink Borrow Pit	Upl 1	Pink Borrow Pit_Upl 1	upland	6	Yellow	15	Orange/Black	2.0-3.0	2.5	73.63107782	1	upper	1	0
Pink Borrow Pit	Upl 1	Pink Borrow Pit_Upl 1	upland	6	Yellow	15	Orange/Black	2.0-3.0	2.5	73.63107782	3	midslope	0	0
Pink Borrow Pit	Upl 1	Pink Borrow Pit_Upl 1	upland	6	Yellow	15	Orange/Black	2.0-3.0	2.5	73.63107782	4	midslope	0	0
Pink Borrow Pit	Upl 1	Pink Borrow Pit_Upl 1	upland	6	Yellow	15	Orange/Black	2.0-3.0	2.5	73.63107782	6	lower	0	0
Pink Borrow Pit	Upl 1	Pink Borrow Pit_Upl 1	upland	6	Yellow	15	Orange/Black	2.0-3.0	2.5	73.63107782	7	lower	1	0
Pink Borrow Pit	Upl 1	Pink Borrow Pit_Upl 1	upland	7	Pink	50	Green	0-0.5	0.25	2.454369261	1	upper	0	0
Pink Borrow Pit	Upl 1	Pink Borrow Pit_Upl 1	upland	7	Pink	50	Green	0-0.5	0.25	2.454369261	2	upper	0	0
Pink Borrow Pit	Upl 1	Pink Borrow Pit_Upl 1	upland	7	Pink	50	Green	0-0.5	0.25	2.454369261	4	midslope	1	0
Pink Borrow Pit	Upl 1	Pink Borrow Pit_Upl 1	upland	7	Pink	50	Green	0-0.5	0.25	2.454369261	5	midslope	1	0
Pink Borrow Pit	Upl 1	Pink Borrow Pit_Upl 1	upland	7	Pink	50	Green	0-0.5	0.25	2.454369261	6	lower	0	0
Pink Borrow Pit	Upl 1	Pink Borrow Pit_Upl 1	upland	7	Pink	50	Green	0-0.5	0.25	2.454369261	7	lower	0	0
Pink Borrow Pit	Upl 1	Pink Borrow Pit_Upl 1	upland	8	Pink	50	Blue/Purple	1.0-2.0	1.5	88.35729338	1	upper	1	0
Pink Borrow Pit	Upl 1	Pink Borrow Pit_Upl 1	upland	8	Pink	50	Blue/Purple	1.0-2.0	1.5	88.35729338	3	midslope	1	0
Pink Borrow Pit	Upl 1	Pink Borrow Pit_Upl 1	upland	8	Pink	50	Blue/Purple	1.0-2.0	1.5	88.35729338	4	midslope	1	0
Pink Borrow Pit	Upl 1	Pink Borrow Pit_Upl 1	upland	8	Pink	50	Blue/Purple	1.0-2.0	1.5	88.35729338	7	lower	1	0
Pink Borrow Pit	Upl 1	Pink Borrow Pit_Upl 1	upland	9	Orange	100	Orange/Black	2.0-3.0	2.5	490.8738521	2	upper	1	0
Pink Borrow Pit	Upl 1	Pink Borrow Pit_Upl 1	upland	9	Orange	100	Orange/Black	2.0-3.0	2.5	490.8738521	3	midslope	1	0
Pink Borrow Pit	Upl 1	Pink Borrow Pit_Upl 1	upland	9	Orange	100	Orange/Black	2.0-3.0	2.5	490.8738521	4	midslope	1	0
Pink Borrow Pit	Upl 1	Pink Borrow Pit_Upl 1	upland	9	Orange	100	Orange/Black	2.0-3.0	2.5	490.8738521	5	midslope	1	0
Pink Borrow Pit	Upl 1	Pink Borrow Pit_Upl 1	upland	9	Orange	100	Orange/Black	2.0-3.0	2.5	490.8738521	6	lower	1	0
Pink Borrow Pit	Upl 1	Pink Borrow Pit_Upl 1	upland	10	Blue	30	Red	0.5-1.0	0.75	13.25359401	1	upper	0	0
Pink Borrow Pit	Upl 1	Pink Borrow Pit_Upl 1	upland	10	Blue	30	Red	0.5-1.0	0.75	13.25359401	2	upper	0	0
Pink Borrow Pit	Upl 1	Pink Borrow Pit_Upl 1	upland	10	Blue	30	Red	0.5-1.0	0.75	13.25359401	3	midslope	0	0
Pink Borrow Pit	Upl 1	Pink Borrow Pit_Upl 1	upland	10	Blue	30	Red	0.5-1.0	0.75	13.25359401	4	midslope	0	0
Pink Borrow Pit	Upl 1	Pink Borrow Pit_Upl 1	upland	10	Blue	30	Red	0.5-1.0	0.75	13.25359401	5	midslope	1	0
Pink Borrow Pit	Upl 1	Pink Borrow Pit_Upl 1	upland	10	Blue	30	Red	0.5-1.0	0.75	13.25359401	6	lower	0	0
Pink Borrow Pit	Upl 1	Pink Borrow Pit_Upl 1	upland	10	Blue	30	Red	0.5-1.0	0.75	13.25359401	7	lower	0	0
Pink Borrow Pit	Upl 1	Pink Borrow Pit_Upl 1	upland	11	Yellow	15	Blue/Purple	1.0-2.0	1.5	26.50718801	1	upper	0	0
Pink Borrow Pit	Upl 1	Pink Borrow Pit_Upl 1	upland	11	Yellow	15	Blue/Purple	1.0-2.0	1.5	26.50718801	2	upper	1	0
Pink Borrow Pit	Upl 1	Pink Borrow Pit_Upl 1	upland	11	Yellow	15	Blue/Purple	1.0-2.0	1.5	26.50718801	3	midslope	0	0
Pink Borrow Pit	Upl 1	Pink Borrow Pit_Upl 1	upland	11	Yellow	15	Blue/Purple	1.0-2.0	1.5	26.50718801	4	midslope	0	0
Pink Borrow Pit	Upl 1	Pink Borrow Pit_Upl 1	upland	11	Yellow	15	Blue/Purple	1.0-2.0	1.5	26.50718801	5	midslope	1	0
Pink Borrow Pit	Upl 1	Pink Borrow Pit_Upl 1	upland	11	Yellow	15	Blue/Purple	1.0-2.0	1.5	26.50718801	6	lower	0	0
Pink Borrow Pit	Upl 1	Pink Borrow Pit_Upl 1	upland	11	Yellow	15	Blue/Purple	1.0-2.0	1.5	26.50718801	7	lower	1	0
Pink Borrow Pit	Upl 1	Pink Borrow Pit_Upl 1	upland	12	Pink	50	Orange/Black	2.0-3.0	2.5	245.4369261	1	upper	1	0
Pink Borrow Pit	Upl 1	Pink Borrow Pit_Upl 1	upland	12	Pink	50	Orange/Black	2.0-3.0	2.5	245.4369261	2	upper	1	0
Pink Borrow Pit	Upl 1	Pink Borrow Pit_Upl 1	upland	12	Pink	50	Orange/Black	2.0-3.0	2.5	245.4369261	3	midslope	1	0
Pink Borrow Pit	Upl 1	Pink Borrow Pit_Upl 1	upland	12	Pink	50	Orange/Black	2.0-3.0	2.5	245.4369261	5	midslope	1	0
Pink Borrow Pit	Upl 1	Pink Borrow Pit_Upl 1	upland	12	Pink	50	Orange/Black	2.0-3.0	2.5	245.4369261	7	lower	1	0
Pink Borrow Pit	Upl 1	Pink Borrow Pit_Upl 1	upland	13	Blue	30	Orange/Black	2.0-3.0	2.5	147.2621556	3	midslope	0	0
Pink Borrow Pit	Upl 1	Pink Borrow Pit_Upl 1	upland	13	Blue	30	Orange/Black	2.0-3.0	2.5	147.2621556	6	lower	1	0
Pink Borrow Pit	Upl 1	Pink Borrow Pit_Upl 1	upland	13	Blue	30	Orange/Black	2.0-3.0	2.5	147.2621556	7	lower	1	0
Pink Borrow Pit	Upl 1	Pink Borrow Pit_Upl 1	upland	14	Pink	50	Red	0.5-1.0	0.75	22.08932335	1	upper	1	0
Pink Borrow Pit	Upl 1	Pink Borrow Pit_Upl 1	upland	14	Pink	50	Red	0.5-1.0	0.75	22.08932335	2	upper	0	0
Pink Borrow Pit	Upl 1	Pink Borrow Pit_Upl 1	upland	14	Pink	50	Red	0.5-1.0	0.75	22.08932335	4	midslope	0	0
Pink Borrow Pit	Upl 1	Pink Borrow Pit_Upl 1	upland	14	Pink	50	Red	0.5-1.0	0.75	22.08932335	5	midslope	0	0
Pink Borrow Pit	Upl 1	Pink Borrow Pit_Upl 1	upland	14	Pink	50	Red	0.5-1.0	0.75	22.08932335	6	lower	0	0
Pink Borrow Pit	Upl 2	Pink Borrow Pit_Upl 2	upland	1	Blue	30	Blue/Purple	1.0-2.0	1.5	53.01437603	1	upper	0	0
Pink Borrow Pit	Upl 2	Pink Borrow Pit_Upl 2	upland	1	Blue	30	Blue/Purple	1.0-2.0	1.5	53.01437603	2	upper	1	0
Pink Borrow Pit	Upl 2	Pink Borrow Pit_Upl 2	upland	1	Blue	30	Blue/Purple	1.0-2.0	1.5	53.01437603	3	midslope	0	0
Pink Borrow Pit	Upl 2	Pink Borrow Pit_Upl 2	upland	1	Blue	30	Blue/Purple	1.0-2.0	1.5	53.01437603	4	midslope	0	0
Pink Borrow Pit	Upl 2	Pink Borrow Pit_Upl 2	upland	1	Blue	30	Blue/Purple	1.0-2.0	1.5	53.01437603	5	midslope	0	0
Pink Borrow Pit	Upl 2	Pink Borrow Pit_Upl 2	upland	1	Blue	30	Blue/Purple	1.0-2.0	1.5	53.01437603	6	lower	0	0
Pink Borrow Pit	Upl 2	Pink Borrow Pit_Upl 2	upland	1	Blue	30	Blue/Purple	1.0-2.0	1.5	53.01437603	7	lower	0	0
Pink Borrow Pit	Upl 2	Pink Borrow Pit_Upl 2	upland	2	Pink	50	Green	0-0.5	0.25	2.454369261	1	upper	1	0
Pink Borrow Pit	Upl 2	Pink Borrow Pit_Upl 2	upland	2	Pink	50	Green	0-0.5	0.25	2.454369261	2	upper	1	0
Pink Borrow Pit	Upl 2	Pink Borrow Pit_Upl 2	upland	2	Pink	50	Green	0-0.5	0.25	2.454369261	3	midslope	0	0
Pink Borrow Pit	Upl 2	Pink Borrow Pit_Upl 2	upland	2	Pink	50	Green	0-0.5	0.25	2.454369261	4	midslope	0	0
Pink Borrow Pit	Upl 2	Pink Borrow Pit_Upl 2	upland	2	Pink	50	Green	0-0.5	0.25	2.454369261	5	midslope	1	0
Pink Borrow Pit	Upl 2	Pink Borrow Pit_Upl 2	upland	2	Pink	50	Green	0-0.5	0.25	2.454369261	6	lower	0	0
Pink Borrow Pit	Upl 2	Pink Borrow Pit_Upl 2	upland	2	Pink	50	Green	0-0.5	0.25	2.454369261	7	lower	0	0
Pink Borrow Pit	Upl 2	Pink Borrow Pit_Upl 2	upland	3	Blue	30	Green	0-0.5	0.25	1.472621556	1	upper	1	0
Pink Borrow Pit	Upl 2	Pink Borrow Pit_Upl 2	upland	3	Blue	30	Green	0-0.5	0.25	1.472621556	2	upper	0	0
Pink Borrow Pit	Upl 2	Pink Borrow Pit_Upl 2	upland	3	Blue	30	Green	0-0.5	0.25	1.472621556	3	midslope	0	0
Pink Borrow Pit	Upl 2	Pink Borrow Pit_Upl 2	upland	3	Blue	30	Green	0-0.5	0.25	1.472621556	4	midslope	0	0
Pink Borrow Pit	Upl 2	Pink Borrow Pit_Upl 2	upland	3	Blue	30	Green	0-0.5	0.25	1.472621556	5	midslope	0	0
Pink Borrow Pit	Upl 2	Pink Borrow Pit_Upl 2	upland	3	Blue	30	Green	0-0.5	0.25	1.472621556	6	lower	0	0
Pink Borrow Pit	Upl 2	Pink Borrow Pit_Upl 2	upland	3	Blue	30	Green	0-0.5	0.25	1.472621556	7	lower	0	0
Pink Borrow Pit	Upl 2	Pink Borrow Pit_Upl 2	upland	4	Blue	30	Red	0.5-1.0	0.75	13.25359401	1	upper	1	0
Pink Borrow Pit	Upl 2	Pink Borrow Pit_Upl 2	upland	4	Blue	30	Red	0.5-1.0	0.75	13.25359401	2	upper	0	0
Pink Borrow Pit	Upl 2	Pink Borrow Pit_Upl 2	upland	4	Blue	30	Red	0.5-1.0	0.75	13.25359401	3	midslope	0	0
Pink Borrow Pit	Upl 2	Pink Borrow Pit_Upl 2	upland	4	Blue	30	Red	0.5-1.0	0.75	13.25359401	4	midslope	0	0
Pink Borrow Pit	Upl 2	Pink Borrow Pit_Upl 2	upland	4	Blue	30	Red	0.5-1.0	0.75	13.25359401	5	midslope	1	0
Pink Borrow Pit	Upl 2	Pink Borrow Pit_Upl 2	upland	4	Blue	30	Red	0.5-1.0	0.75	13.25359401	6	lower	0	0
Pink Borrow Pit	Upl 2	Pink Borrow Pit_Upl 2	upland	4	Blue	30	Red	0.5-1.0	0.75	13.25359401	7	lower	0	0
Pink Borrow Pit	Upl 2	Pink Borrow Pit_Upl 2	upland	5	Yellow	15	Green	0-0.5	0.25	0.736310778	1	upper	0	0
Pink Borrow Pit	Upl 2	Pink Borrow Pit_Upl 2	upland	5	Yellow	15	Green	0-0.5	0.25	0.736310778	2	upper	0	0
Pink Borrow Pit	Upl 2	Pink Borrow Pit_Upl 2	upland	5	Yellow	15	Green	0-0.5	0.25	0.736310778	3	midslope	0	0
Pink Borrow Pit	Upl 2	Pink Borrow Pit_Upl 2	upland	5	Yellow	15	Green	0-0.5	0.25	0.736310778	4	midslope	0	0
Pink Borrow Pit	Upl 2	Pink Borrow Pit_Upl 2	upland	5	Yellow	15	Green	0-0.5	0.25	0.736310778	5	midslope	0	0
Pink Borrow Pit	Upl 2	Pink Borrow Pit_Upl 2	upland	5	Yellow	15	Green	0-0.5	0.25	0.736310778	6	lower	0	0
Pink Borrow Pit	Upl 2	Pink Borrow Pit_Upl 2	upland	5	Yellow	15	Green	0-0.5	0.25	0.736310778	7	lower	0	0
Pink Borrow Pit	Upl 2	Pink Borrow Pit_Upl 2	upland	6	Orange	100	Orange/Black	2.0-3.0	2.5	490.8738521	2	upper	1	0
Pink Borrow Pit	Upl 2	Pink Borrow Pit_Upl 2	upland	6	Orange	100	Orange/Black	2.0-3.0	2.5	490.8738521	5	midslope	1	0
Pink Borrow Pit	Upl 2	Pink Borrow Pit_Upl 2	upland	6	Orange	100	Orange/Black	2.0-3.0	2.5	490.8738521	6	lower	1	0
Pink Borrow Pit	Upl 2	Pink Borrow Pit_Upl 2	upland	6	Orange	100	Orange/Black	2.0-3.0	2.5	490.8738521	7	lower	1	0
Pink Borrow Pit	Upl 2	Pink Borrow Pit_Upl 2	upland	7	Orange	100	Blue/Purple	1.0-2.0	1.5	176.7145868	4	midslope	1	0
Pink Borrow Pit	Upl 2	Pink Borrow Pit_Upl 2	upland	7	Orange	100	Blue/Purple	1.0-2.0	1.5	176.7145868	6	lower	0	0
Pink Borrow Pit	Upl 2	Pink Borrow Pit_Upl 2	upland	7	Orange	100	Blue/Purple	1.0-2.0	1.5	176.7145868	7	lower	1	0
Pink Borrow Pit	Upl 2	Pink Borrow Pit_Upl 2	upland	8	Pink	50	Blue/Purple	1.0-2.0	1.5	88.35729338	1	upper	0	0
Pink Borrow Pit	Upl 2	Pink Borrow Pit_Upl 2	upland	8	Pink	50	Blue/Purple	1.0-2.0	1.5	88.35729338	2	upper	1	0
Pink Borrow Pit	Upl 2	Pink Borrow Pit_Upl 2	upland	8	Pink	50	Blue/Purple	1.0-2.0	1.5	88.35729338	3	midslope	1	0
Pink Borrow Pit	Upl 2	Pink Borrow Pit_Upl 2	upland	8	Pink	50	Blue/Purple	1.0-2.0	1.5	88.35729338	4	midslope	1	0
Pink Borrow Pit	Upl 2	Pink Borrow Pit_Upl 2	upland	8	Pink	50	Blue/Purple	1.0-2.0	1.5	88.35729338	5	midslope	1	0
Pink Borrow Pit	Upl 2	Pink Borrow Pit_Upl 2	upland	8	Pink	50	Blue/Purple	1.0-2.0	1.5	88.35729338	6	lower	0	0
Pink Borrow Pit	Upl 2	Pink Borrow Pit_Upl 2	upland	8	Pink	50	Blue/Purple	1.0-2.0	1.5	88.35729338	7	lower	1	0
Pink Borrow Pit	Upl 2	Pink Borrow Pit_Upl 2	upland	9	Yellow	15	Orange/Black	2.0-3.0	2.5	73.63107782	2	upper	1	0
Pink Borrow Pit	Upl 2	Pink Borrow Pit_Upl 2	upland	9	Yellow	15	Orange/Black	2.0-3.0	2.5	73.63107782	3	midslope	0	0
Pink Borrow Pit	Upl 2	Pink Borrow Pit_Upl 2	upland	9	Yellow	15	Orange/Black	2.0-3.0	2.5	73.63107782	4	midslope	1	0
Pink Borrow Pit	Upl 2	Pink Borrow Pit_Upl 2	upland	9	Yellow	15	Orange/Black	2.0-3.0	2.5	73.63107782	5	midslope	1	0
Pink Borrow Pit	Upl 2	Pink Borrow Pit_Upl 2	upland	9	Yellow	15	Orange/Black	2.0-3.0	2.5	73.63107782	7	lower	0	0
Pink Borrow Pit	Upl 2	Pink Borrow Pit_Upl 2	upland	10	Yellow	15	Blue/Purple	1.0-2.0	1.5	26.50718801	1	upper	0	0
Pink Borrow Pit	Upl 2	Pink Borrow Pit_Upl 2	upland	10	Yellow	15	Blue/Purple	1.0-2.0	1.5	26.50718801	2	upper	0	0
Pink Borrow Pit	Upl 2	Pink Borrow Pit_Upl 2	upland	10	Yellow	15	Blue/Purple	1.0-2.0	1.5	26.50718801	3	midslope	0	0
Pink Borrow Pit	Upl 2	Pink Borrow Pit_Upl 2	upland	10	Yellow	15	Blue/Purple	1.0-2.0	1.5	26.50718801	4	midslope	0	0
Pink Borrow Pit	Upl 2	Pink Borrow Pit_Upl 2	upland	10	Yellow	15	Blue/Purple	1.0-2.0	1.5	26.50718801	5	midslope	0	0
Pink Borrow Pit	Upl 2	Pink Borrow Pit_Upl 2	upland	10	Yellow	15	Blue/Purple	1.0-2.0	1.5	26.50718801	6	lower	1	0
Pink Borrow Pit	Upl 2	Pink Borrow Pit_Upl 2	upland	10	Yellow	15	Blue/Purple	1.0-2.0	1.5	26.50718801	7	lower	0	0
Pink Borrow Pit	Upl 2	Pink Borrow Pit_Upl 2	upland	11	Pink	50	Red	0.5-1.0	0.75	22.08932335	1	upper	1	0
Pink Borrow Pit	Upl 2	Pink Borrow Pit_Upl 2	upland	11	Pink	50	Red	0.5-1.0	0.75	22.08932335	2	upper	1	0
Pink Borrow Pit	Upl 2	Pink Borrow Pit_Upl 2	upland	11	Pink	50	Red	0.5-1.0	0.75	22.08932335	3	midslope	1	0
Pink Borrow Pit	Upl 2	Pink Borrow Pit_Upl 2	upland	11	Pink	50	Red	0.5-1.0	0.75	22.08932335	5	midslope	1	0
Pink Borrow Pit	Upl 2	Pink Borrow Pit_Upl 2	upland	11	Pink	50	Red	0.5-1.0	0.75	22.08932335	7	lower	0	0
Pink Borrow Pit	Upl 2	Pink Borrow Pit_Upl 2	upland	12	Yellow	15	Red	0.5-1.0	0.75	6.626797004	2	upper	0	0
Pink Borrow Pit	Upl 2	Pink Borrow Pit_Upl 2	upland	12	Yellow	15	Red	0.5-1.0	0.75	6.626797004	3	midslope	1	0
Pink Borrow Pit	Upl 2	Pink Borrow Pit_Upl 2	upland	12	Yellow	15	Red	0.5-1.0	0.75	6.626797004	4	midslope	0	0
Pink Borrow Pit	Upl 2	Pink Borrow Pit_Upl 2	upland	12	Yellow	15	Red	0.5-1.0	0.75	6.626797004	5	midslope	1	0
Pink Borrow Pit	Upl 2	Pink Borrow Pit_Upl 2	upland	12	Yellow	15	Red	0.5-1.0	0.75	6.626797004	6	lower	1	0
Pink Borrow Pit	Upl 2	Pink Borrow Pit_Upl 2	upland	12	Yellow	15	Red	0.5-1.0	0.75	6.626797004	7	lower	1	0
Pink Borrow Pit	Upl 2	Pink Borrow Pit_Upl 2	upland	13	Orange	100	Red	0.5-1.0	0.75	44.17864669	1	upper	0	0
Pink Borrow Pit	Upl 2	Pink Borrow Pit_Upl 2	upland	13	Orange	100	Red	0.5-1.0	0.75	44.17864669	3	midslope	1	0
Pink Borrow Pit	Upl 2	Pink Borrow Pit_Upl 2	upland	13	Orange	100	Red	0.5-1.0	0.75	44.17864669	4	midslope	0	0
Pink Borrow Pit	Upl 2	Pink Borrow Pit_Upl 2	upland	13	Orange	100	Red	0.5-1.0	0.75	44.17864669	5	midslope	0	0
Pink Borrow Pit	Upl 2	Pink Borrow Pit_Upl 2	upland	13	Orange	100	Red	0.5-1.0	0.75	44.17864669	6	lower	1	0
Pink Borrow Pit	Upl 2	Pink Borrow Pit_Upl 2	upland	13	Orange	100	Red	0.5-1.0	0.75	44.17864669	7	lower	1	0
Pink Borrow Pit	Upl 2	Pink Borrow Pit_Upl 2	upland	14	Pink	50	Orange/Black	2.0-3.0	2.5	245.4369261	4	midslope	1	0
Pink Borrow Pit	Upl 2	Pink Borrow Pit_Upl 2	upland	14	Pink	50	Orange/Black	2.0-3.0	2.5	245.4369261	5	midslope	1	0
Pink Borrow Pit	Upl 3	Pink Borrow Pit_Upl 3	upland	1	Orange	100	Red	0.5-1.0	0.75	44.17864669	1	upper	1	0
Pink Borrow Pit	Upl 3	Pink Borrow Pit_Upl 3	upland	1	Orange	100	Red	0.5-1.0	0.75	44.17864669	2	upper	1	0
Pink Borrow Pit	Upl 3	Pink Borrow Pit_Upl 3	upland	1	Orange	100	Red	0.5-1.0	0.75	44.17864669	3	midslope	0	0
Pink Borrow Pit	Upl 3	Pink Borrow Pit_Upl 3	upland	1	Orange	100	Red	0.5-1.0	0.75	44.17864669	4	midslope	0	0
Pink Borrow Pit	Upl 3	Pink Borrow Pit_Upl 3	upland	1	Orange	100	Red	0.5-1.0	0.75	44.17864669	5	midslope	1	0
Pink Borrow Pit	Upl 3	Pink Borrow Pit_Upl 3	upland	1	Orange	100	Red	0.5-1.0	0.75	44.17864669	6	lower	0	0
Pink Borrow Pit	Upl 3	Pink Borrow Pit_Upl 3	upland	1	Orange	100	Red	0.5-1.0	0.75	44.17864669	7	lower	1	0
Pink Borrow Pit	Upl 3	Pink Borrow Pit_Upl 3	upland	2	Yellow	15	Red	0.5-1.0	0.75	6.626797004	1	upper	0	0
Pink Borrow Pit	Upl 3	Pink Borrow Pit_Upl 3	upland	2	Yellow	15	Red	0.5-1.0	0.75	6.626797004	2	upper	0	0
Pink Borrow Pit	Upl 3	Pink Borrow Pit_Upl 3	upland	2	Yellow	15	Red	0.5-1.0	0.75	6.626797004	3	midslope	0	0
Pink Borrow Pit	Upl 3	Pink Borrow Pit_Upl 3	upland	2	Yellow	15	Red	0.5-1.0	0.75	6.626797004	4	midslope	0	0
Pink Borrow Pit	Upl 3	Pink Borrow Pit_Upl 3	upland	2	Yellow	15	Red	0.5-1.0	0.75	6.626797004	5	midslope	0	0
Pink Borrow Pit	Upl 3	Pink Borrow Pit_Upl 3	upland	2	Yellow	15	Red	0.5-1.0	0.75	6.626797004	6	lower	0	0
Pink Borrow Pit	Upl 3	Pink Borrow Pit_Upl 3	upland	2	Yellow	15	Red	0.5-1.0	0.75	6.626797004	7	lower	0	0
Pink Borrow Pit	Upl 3	Pink Borrow Pit_Upl 3	upland	3	Yellow	15	Green	0-0.5	0.25	0.736310778	1	upper	0	0
Pink Borrow Pit	Upl 3	Pink Borrow Pit_Upl 3	upland	3	Yellow	15	Green	0-0.5	0.25	0.736310778	2	upper	0	0
Pink Borrow Pit	Upl 3	Pink Borrow Pit_Upl 3	upland	3	Yellow	15	Green	0-0.5	0.25	0.736310778	3	midslope	0	0
Pink Borrow Pit	Upl 3	Pink Borrow Pit_Upl 3	upland	3	Yellow	15	Green	0-0.5	0.25	0.736310778	4	midslope	0	0
Pink Borrow Pit	Upl 3	Pink Borrow Pit_Upl 3	upland	3	Yellow	15	Green	0-0.5	0.25	0.736310778	5	midslope	0	0
Pink Borrow Pit	Upl 3	Pink Borrow Pit_Upl 3	upland	3	Yellow	15	Green	0-0.5	0.25	0.736310778	6	lower	0	0
Pink Borrow Pit	Upl 3	Pink Borrow Pit_Upl 3	upland	3	Yellow	15	Green	0-0.5	0.25	0.736310778	7	lower	0	0
Pink Borrow Pit	Upl 3	Pink Borrow Pit_Upl 3	upland	4	Pink	50	Red	0.5-1.0	0.75	22.08932335	1	upper	0	0
Pink Borrow Pit	Upl 3	Pink Borrow Pit_Upl 3	upland	4	Pink	50	Red	0.5-1.0	0.75	22.08932335	2	upper	1	0
Pink Borrow Pit	Upl 3	Pink Borrow Pit_Upl 3	upland	4	Pink	50	Red	0.5-1.0	0.75	22.08932335	3	midslope	0	0
Pink Borrow Pit	Upl 3	Pink Borrow Pit_Upl 3	upland	4	Pink	50	Red	0.5-1.0	0.75	22.08932335	4	midslope	1	0
Pink Borrow Pit	Upl 3	Pink Borrow Pit_Upl 3	upland	4	Pink	50	Red	0.5-1.0	0.75	22.08932335	5	midslope	1	0
Pink Borrow Pit	Upl 3	Pink Borrow Pit_Upl 3	upland	4	Pink	50	Red	0.5-1.0	0.75	22.08932335	6	lower	0	0
Pink Borrow Pit	Upl 3	Pink Borrow Pit_Upl 3	upland	4	Pink	50	Red	0.5-1.0	0.75	22.08932335	7	lower	0	0
Pink Borrow Pit	Upl 3	Pink Borrow Pit_Upl 3	upland	5	Orange	100	Orange/Black	2.0-3.0	2.5	490.8738521	1	upper	1	0
Pink Borrow Pit	Upl 3	Pink Borrow Pit_Upl 3	upland	5	Orange	100	Orange/Black	2.0-3.0	2.5	490.8738521	2	upper	1	0
Pink Borrow Pit	Upl 3	Pink Borrow Pit_Upl 3	upland	5	Orange	100	Orange/Black	2.0-3.0	2.5	490.8738521	3	midslope	1	0
Pink Borrow Pit	Upl 3	Pink Borrow Pit_Upl 3	upland	5	Orange	100	Orange/Black	2.0-3.0	2.5	490.8738521	4	midslope	1	0
Pink Borrow Pit	Upl 3	Pink Borrow Pit_Upl 3	upland	5	Orange	100	Orange/Black	2.0-3.0	2.5	490.8738521	5	midslope	1	0
Pink Borrow Pit	Upl 3	Pink Borrow Pit_Upl 3	upland	5	Orange	100	Orange/Black	2.0-3.0	2.5	490.8738521	7	lower	1	0
Pink Borrow Pit	Upl 3	Pink Borrow Pit_Upl 3	upland	6	Pink	50	Blue/Purple	1.0-2.0	1.5	88.35729338	1	upper	1	0
Pink Borrow Pit	Upl 3	Pink Borrow Pit_Upl 3	upland	6	Pink	50	Blue/Purple	1.0-2.0	1.5	88.35729338	2	upper	1	0
Pink Borrow Pit	Upl 3	Pink Borrow Pit_Upl 3	upland	6	Pink	50	Blue/Purple	1.0-2.0	1.5	88.35729338	3	midslope	1	0
Pink Borrow Pit	Upl 3	Pink Borrow Pit_Upl 3	upland	6	Pink	50	Blue/Purple	1.0-2.0	1.5	88.35729338	4	midslope	1	0
Pink Borrow Pit	Upl 3	Pink Borrow Pit_Upl 3	upland	6	Pink	50	Blue/Purple	1.0-2.0	1.5	88.35729338	5	midslope	1	0
Pink Borrow Pit	Upl 3	Pink Borrow Pit_Upl 3	upland	6	Pink	50	Blue/Purple	1.0-2.0	1.5	88.35729338	6	lower	0	0
Pink Borrow Pit	Upl 3	Pink Borrow Pit_Upl 3	upland	6	Pink	50	Blue/Purple	1.0-2.0	1.5	88.35729338	7	lower	1	0
Pink Borrow Pit	Upl 3	Pink Borrow Pit_Upl 3	upland	7	Pink	50	Blue/Purple	1.0-2.0	1.5	88.35729338	1	upper	1	0
Pink Borrow Pit	Upl 3	Pink Borrow Pit_Upl 3	upland	8	Pink	50	Green	0-0.5	0.25	2.454369261	1	upper	0	0
Pink Borrow Pit	Upl 3	Pink Borrow Pit_Upl 3	upland	8	Pink	50	Green	0-0.5	0.25	2.454369261	2	upper	0	0
Pink Borrow Pit	Upl 3	Pink Borrow Pit_Upl 3	upland	8	Pink	50	Green	0-0.5	0.25	2.454369261	3	midslope	0	0
Pink Borrow Pit	Upl 3	Pink Borrow Pit_Upl 3	upland	8	Pink	50	Green	0-0.5	0.25	2.454369261	4	midslope	0	0
Pink Borrow Pit	Upl 3	Pink Borrow Pit_Upl 3	upland	8	Pink	50	Green	0-0.5	0.25	2.454369261	5	midslope	0	0
Pink Borrow Pit	Upl 3	Pink Borrow Pit_Upl 3	upland	8	Pink	50	Green	0-0.5	0.25	2.454369261	6	lower	0	0
Pink Borrow Pit	Upl 3	Pink Borrow Pit_Upl 3	upland	8	Pink	50	Green	0-0.5	0.25	2.454369261	7	lower	0	0
Pink Borrow Pit	Upl 3	Pink Borrow Pit_Upl 3	upland	9	Yellow	15	Blue/Purple	1.0-2.0	1.5	26.50718801	1	upper	0	0
Pink Borrow Pit	Upl 3	Pink Borrow Pit_Upl 3	upland	9	Yellow	15	Blue/Purple	1.0-2.0	1.5	26.50718801	2	upper	0	0
Pink Borrow Pit	Upl 3	Pink Borrow Pit_Upl 3	upland	9	Yellow	15	Blue/Purple	1.0-2.0	1.5	26.50718801	3	midslope	0	0
Pink Borrow Pit	Upl 3	Pink Borrow Pit_Upl 3	upland	9	Yellow	15	Blue/Purple	1.0-2.0	1.5	26.50718801	4	midslope	0	0
Pink Borrow Pit	Upl 3	Pink Borrow Pit_Upl 3	upland	9	Yellow	15	Blue/Purple	1.0-2.0	1.5	26.50718801	5	midslope	0	0
Pink Borrow Pit	Upl 3	Pink Borrow Pit_Upl 3	upland	9	Yellow	15	Blue/Purple	1.0-2.0	1.5	26.50718801	6	lower	0	0
Pink Borrow Pit	Upl 3	Pink Borrow Pit_Upl 3	upland	10	Blue	30	Blue/Purple	1.0-2.0	1.5	53.01437603	1	upper	1	0
Pink Borrow Pit	Upl 3	Pink Borrow Pit_Upl 3	upland	10	Blue	30	Blue/Purple	1.0-2.0	1.5	53.01437603	3	midslope	0	0
Pink Borrow Pit	Upl 3	Pink Borrow Pit_Upl 3	upland	10	Blue	30	Blue/Purple	1.0-2.0	1.5	53.01437603	4	midslope	0	0
Pink Borrow Pit	Upl 3	Pink Borrow Pit_Upl 3	upland	10	Blue	30	Blue/Purple	1.0-2.0	1.5	53.01437603	5	midslope	0	0
Pink Borrow Pit	Upl 3	Pink Borrow Pit_Upl 3	upland	10	Blue	30	Blue/Purple	1.0-2.0	1.5	53.01437603	6	lower	0	0
Pink Borrow Pit	Upl 3	Pink Borrow Pit_Upl 3	upland	10	Blue	30	Blue/Purple	1.0-2.0	1.5	53.01437603	7	lower	0	0
Pink Borrow Pit	Upl 3	Pink Borrow Pit_Upl 3	upland	11	Blue	30	Red	0.5-1.0	0.75	13.25359401	1	upper	0	0
Pink Borrow Pit	Upl 3	Pink Borrow Pit_Upl 3	upland	11	Blue	30	Red	0.5-1.0	0.75	13.25359401	2	upper	0	0
Pink Borrow Pit	Upl 3	Pink Borrow Pit_Upl 3	upland	11	Blue	30	Red	0.5-1.0	0.75	13.25359401	3	midslope	0	0
Pink Borrow Pit	Upl 3	Pink Borrow Pit_Upl 3	upland	11	Blue	30	Red	0.5-1.0	0.75	13.25359401	4	midslope	0	0
Pink Borrow Pit	Upl 3	Pink Borrow Pit_Upl 3	upland	11	Blue	30	Red	0.5-1.0	0.75	13.25359401	5	midslope	0	0
Pink Borrow Pit	Upl 3	Pink Borrow Pit_Upl 3	upland	11	Blue	30	Red	0.5-1.0	0.75	13.25359401	6	lower	0	0
Pink Borrow Pit	Upl 3	Pink Borrow Pit_Upl 3	upland	11	Blue	30	Red	0.5-1.0	0.75	13.25359401	7	lower	0	0
Pink Borrow Pit	Upl 3	Pink Borrow Pit_Upl 3	upland	12	Pink	50	Orange/Black	2.0-3.0	2.5	245.4369261	1	upper	1	0
Pink Borrow Pit	Upl 3	Pink Borrow Pit_Upl 3	upland	12	Pink	50	Orange/Black	2.0-3.0	2.5	245.4369261	2	upper	1	0
Pink Borrow Pit	Upl 3	Pink Borrow Pit_Upl 3	upland	12	Pink	50	Orange/Black	2.0-3.0	2.5	245.4369261	6	lower	1	0
Pink Borrow Pit	Upl 3	Pink Borrow Pit_Upl 3	upland	12	Pink	50	Orange/Black	2.0-3.0	2.5	245.4369261	7	lower	1	0
Pink Borrow Pit	Upl 3	Pink Borrow Pit_Upl 3	upland	13	Yellow	15	Orange/Black	2.0-3.0	2.5	73.63107782	3	midslope	0	0
Pink Borrow Pit	Upl 3	Pink Borrow Pit_Upl 3	upland	13	Yellow	15	Orange/Black	2.0-3.0	2.5	73.63107782	4	midslope	1	0
Pink Borrow Pit	Upl 3	Pink Borrow Pit_Upl 3	upland	13	Yellow	15	Orange/Black	2.0-3.0	2.5	73.63107782	5	midslope	0	0
Pink Borrow Pit	Upl 3	Pink Borrow Pit_Upl 3	upland	13	Yellow	15	Orange/Black	2.0-3.0	2.5	73.63107782	6	lower	0	0
Pink Borrow Pit	Upl 3	Pink Borrow Pit_Upl 3	upland	13	Yellow	15	Orange/Black	2.0-3.0	2.5	73.63107782	7	lower	0	0
Pink Borrow Pit	Upl 3	Pink Borrow Pit_Upl 3	upland	14	Orange	100	Blue/Purple	1.0-2.0	1.5	176.7145868	1	upper	1	0
Pink Borrow Pit	Upl 3	Pink Borrow Pit_Upl 3	upland	14	Orange	100	Blue/Purple	1.0-2.0	1.5	176.7145868	2	upper	0	0
Pink Borrow Pit	Upl 3	Pink Borrow Pit_Upl 3	upland	14	Orange	100	Blue/Purple	1.0-2.0	1.5	176.7145868	3	midslope	0	0
Pink Borrow Pit	Upl 3	Pink Borrow Pit_Upl 3	upland	14	Orange	100	Blue/Purple	1.0-2.0	1.5	176.7145868	4	midslope	0	0
Pink Borrow Pit	Upl 3	Pink Borrow Pit_Upl 3	upland	14	Orange	100	Blue/Purple	1.0-2.0	1.5	176.7145868	6	lower	0	0
Pink Borrow Pit	Upl 3	Pink Borrow Pit_Upl 3	upland	15	Blue	30	Green	0-0.5	0.25	1.472621556	1	upper	0	0
Pink Borrow Pit	Upl 3	Pink Borrow Pit_Upl 3	upland	15	Blue	30	Green	0-0.5	0.25	1.472621556	2	upper	0	0
Pink Borrow Pit	Upl 3	Pink Borrow Pit_Upl 3	upland	15	Blue	30	Green	0-0.5	0.25	1.472621556	3	midslope	0	0
Pink Borrow Pit	Upl 3	Pink Borrow Pit_Upl 3	upland	15	Blue	30	Green	0-0.5	0.25	1.472621556	4	midslope	0	0
Pink Borrow Pit	Upl 3	Pink Borrow Pit_Upl 3	upland	15	Blue	30	Green	0-0.5	0.25	1.472621556	5	midslope	0	0
Pink Borrow Pit	Upl 3	Pink Borrow Pit_Upl 3	upland	15	Blue	30	Green	0-0.5	0.25	1.472621556	6	lower	0	0
Pink Borrow Pit	Upl 3	Pink Borrow Pit_Upl 3	upland	15	Blue	30	Green	0-0.5	0.25	1.472621556	7	lower	0	0
Yellow Borrow Pit	Upl 1	Yellow Borrow Pit_Upl 1	upland	1	Yellow	15	Red	0.5-1.0	0.75	6.626797004	1	upper	0	0
Yellow Borrow Pit	Upl 1	Yellow Borrow Pit_Upl 1	upland	1	Yellow	15	Red	0.5-1.0	0.75	6.626797004	2	upper	0	0
Yellow Borrow Pit	Upl 1	Yellow Borrow Pit_Upl 1	upland	1	Yellow	15	Red	0.5-1.0	0.75	6.626797004	3	midslope	0	0
Yellow Borrow Pit	Upl 1	Yellow Borrow Pit_Upl 1	upland	1	Yellow	15	Red	0.5-1.0	0.75	6.626797004	4	midslope	0	0
Yellow Borrow Pit	Upl 1	Yellow Borrow Pit_Upl 1	upland	1	Yellow	15	Red	0.5-1.0	0.75	6.626797004	5	midslope	0	0
Yellow Borrow Pit	Upl 1	Yellow Borrow Pit_Upl 1	upland	1	Yellow	15	Red	0.5-1.0	0.75	6.626797004	6	lower	0	0
Yellow Borrow Pit	Upl 1	Yellow Borrow Pit_Upl 1	upland	1	Yellow	15	Red	0.5-1.0	0.75	6.626797004	7	lower	1	0
Yellow Borrow Pit	Upl 1	Yellow Borrow Pit_Upl 1	upland	2	Orange	100	Red	0.5-1.0	0.75	44.17864669	1	upper	0	0
Yellow Borrow Pit	Upl 1	Yellow Borrow Pit_Upl 1	upland	2	Orange	100	Red	0.5-1.0	0.75	44.17864669	2	upper	0	0
Yellow Borrow Pit	Upl 1	Yellow Borrow Pit_Upl 1	upland	2	Orange	100	Red	0.5-1.0	0.75	44.17864669	3	midslope	1	0
Yellow Borrow Pit	Upl 1	Yellow Borrow Pit_Upl 1	upland	2	Orange	100	Red	0.5-1.0	0.75	44.17864669	4	midslope	0	0
Yellow Borrow Pit	Upl 1	Yellow Borrow Pit_Upl 1	upland	2	Orange	100	Red	0.5-1.0	0.75	44.17864669	5	midslope	0	0
Yellow Borrow Pit	Upl 1	Yellow Borrow Pit_Upl 1	upland	2	Orange	100	Red	0.5-1.0	0.75	44.17864669	6	lower	0	0
Yellow Borrow Pit	Upl 1	Yellow Borrow Pit_Upl 1	upland	3	Yellow	15	Green	0-0.5	0.25	0.736310778	1	upper	0	0
Yellow Borrow Pit	Upl 1	Yellow Borrow Pit_Upl 1	upland	3	Yellow	15	Green	0-0.5	0.25	0.736310778	2	upper	0	0
Yellow Borrow Pit	Upl 1	Yellow Borrow Pit_Upl 1	upland	3	Yellow	15	Green	0-0.5	0.25	0.736310778	3	midslope	0	0
Yellow Borrow Pit	Upl 1	Yellow Borrow Pit_Upl 1	upland	3	Yellow	15	Green	0-0.5	0.25	0.736310778	4	midslope	0	0
Yellow Borrow Pit	Upl 1	Yellow Borrow Pit_Upl 1	upland	3	Yellow	15	Green	0-0.5	0.25	0.736310778	5	midslope	1	0
Yellow Borrow Pit	Upl 1	Yellow Borrow Pit_Upl 1	upland	3	Yellow	15	Green	0-0.5	0.25	0.736310778	6	lower	0	0
Yellow Borrow Pit	Upl 1	Yellow Borrow Pit_Upl 1	upland	3	Yellow	15	Green	0-0.5	0.25	0.736310778	7	lower	0	0
Yellow Borrow Pit	Upl 1	Yellow Borrow Pit_Upl 1	upland	4	Blue	30	Green	0-0.5	0.25	1.472621556	1	upper	0	0
Yellow Borrow Pit	Upl 1	Yellow Borrow Pit_Upl 1	upland	4	Blue	30	Green	0-0.5	0.25	1.472621556	2	upper	0	0
Yellow Borrow Pit	Upl 1	Yellow Borrow Pit_Upl 1	upland	4	Blue	30	Green	0-0.5	0.25	1.472621556	3	midslope	0	0
Yellow Borrow Pit	Upl 1	Yellow Borrow Pit_Upl 1	upland	4	Blue	30	Green	0-0.5	0.25	1.472621556	5	midslope	0	0
Yellow Borrow Pit	Upl 1	Yellow Borrow Pit_Upl 1	upland	4	Blue	30	Green	0-0.5	0.25	1.472621556	6	lower	0	0
Yellow Borrow Pit	Upl 1	Yellow Borrow Pit_Upl 1	upland	4	Blue	30	Green	0-0.5	0.25	1.472621556	7	lower	0	0
Yellow Borrow Pit	Upl 1	Yellow Borrow Pit_Upl 1	upland	5	Blue	30	Blue/Purple	1.0-2.0	1.5	53.01437603	1	upper	0	0
Yellow Borrow Pit	Upl 1	Yellow Borrow Pit_Upl 1	upland	5	Blue	30	Blue/Purple	1.0-2.0	1.5	53.01437603	4	midslope	1	0
Yellow Borrow Pit	Upl 1	Yellow Borrow Pit_Upl 1	upland	5	Blue	30	Blue/Purple	1.0-2.0	1.5	53.01437603	5	midslope	0	0
Yellow Borrow Pit	Upl 1	Yellow Borrow Pit_Upl 1	upland	5	Blue	30	Blue/Purple	1.0-2.0	1.5	53.01437603	6	lower	1	0
Yellow Borrow Pit	Upl 1	Yellow Borrow Pit_Upl 1	upland	5	Blue	30	Blue/Purple	1.0-2.0	1.5	53.01437603	7	lower	0	0
Yellow Borrow Pit	Upl 1	Yellow Borrow Pit_Upl 1	upland	6	Pink	50	Green	0-0.5	0.25	2.454369261	1	upper	0	0
Yellow Borrow Pit	Upl 1	Yellow Borrow Pit_Upl 1	upland	6	Pink	50	Green	0-0.5	0.25	2.454369261	2	upper	0	0
Yellow Borrow Pit	Upl 1	Yellow Borrow Pit_Upl 1	upland	6	Pink	50	Green	0-0.5	0.25	2.454369261	3	midslope	0	0
Yellow Borrow Pit	Upl 1	Yellow Borrow Pit_Upl 1	upland	6	Pink	50	Green	0-0.5	0.25	2.454369261	4	midslope	0	0
Yellow Borrow Pit	Upl 1	Yellow Borrow Pit_Upl 1	upland	6	Pink	50	Green	0-0.5	0.25	2.454369261	5	midslope	0	0
Yellow Borrow Pit	Upl 1	Yellow Borrow Pit_Upl 1	upland	6	Pink	50	Green	0-0.5	0.25	2.454369261	6	lower	0	0
Yellow Borrow Pit	Upl 1	Yellow Borrow Pit_Upl 1	upland	6	Pink	50	Green	0-0.5	0.25	2.454369261	7	lower	0	0
Yellow Borrow Pit	Upl 1	Yellow Borrow Pit_Upl 1	upland	7	Orange	100	Blue/Purple	1.0-2.0	1.5	176.7145868	1	upper	0	0
Yellow Borrow Pit	Upl 1	Yellow Borrow Pit_Upl 1	upland	7	Orange	100	Blue/Purple	1.0-2.0	1.5	176.7145868	2	upper	1	0
Yellow Borrow Pit	Upl 1	Yellow Borrow Pit_Upl 1	upland	7	Orange	100	Blue/Purple	1.0-2.0	1.5	176.7145868	3	midslope	0	0
Yellow Borrow Pit	Upl 1	Yellow Borrow Pit_Upl 1	upland	7	Orange	100	Blue/Purple	1.0-2.0	1.5	176.7145868	4	midslope	1	0
Yellow Borrow Pit	Upl 1	Yellow Borrow Pit_Upl 1	upland	7	Orange	100	Blue/Purple	1.0-2.0	1.5	176.7145868	5	midslope	0	0
Yellow Borrow Pit	Upl 1	Yellow Borrow Pit_Upl 1	upland	7	Orange	100	Blue/Purple	1.0-2.0	1.5	176.7145868	6	lower	0	0
Yellow Borrow Pit	Upl 1	Yellow Borrow Pit_Upl 1	upland	7	Orange	100	Blue/Purple	1.0-2.0	1.5	176.7145868	7	lower	0	0
Yellow Borrow Pit	Upl 1	Yellow Borrow Pit_Upl 1	upland	8	Pink	50	Blue/Purple	1.0-2.0	1.5	88.35729338	1	upper	0	0
Yellow Borrow Pit	Upl 1	Yellow Borrow Pit_Upl 1	upland	8	Pink	50	Blue/Purple	1.0-2.0	1.5	88.35729338	2	upper	0	0
Yellow Borrow Pit	Upl 1	Yellow Borrow Pit_Upl 1	upland	8	Pink	50	Blue/Purple	1.0-2.0	1.5	88.35729338	3	midslope	0	0
Yellow Borrow Pit	Upl 1	Yellow Borrow Pit_Upl 1	upland	8	Pink	50	Blue/Purple	1.0-2.0	1.5	88.35729338	5	midslope	0	0
Yellow Borrow Pit	Upl 1	Yellow Borrow Pit_Upl 1	upland	8	Pink	50	Blue/Purple	1.0-2.0	1.5	88.35729338	6	lower	1	0
Yellow Borrow Pit	Upl 1	Yellow Borrow Pit_Upl 1	upland	8	Pink	50	Blue/Purple	1.0-2.0	1.5	88.35729338	7	lower	0	0
Yellow Borrow Pit	Upl 1	Yellow Borrow Pit_Upl 1	upland	9	Blue	30	Red	0.5-1.0	0.75	13.25359401	1	upper	0	0
Yellow Borrow Pit	Upl 1	Yellow Borrow Pit_Upl 1	upland	9	Blue	30	Red	0.5-1.0	0.75	13.25359401	2	upper	0	0
Yellow Borrow Pit	Upl 1	Yellow Borrow Pit_Upl 1	upland	9	Blue	30	Red	0.5-1.0	0.75	13.25359401	3	midslope	0	0
Yellow Borrow Pit	Upl 1	Yellow Borrow Pit_Upl 1	upland	9	Blue	30	Red	0.5-1.0	0.75	13.25359401	5	midslope	0	0
Yellow Borrow Pit	Upl 1	Yellow Borrow Pit_Upl 1	upland	9	Blue	30	Red	0.5-1.0	0.75	13.25359401	6	lower	0	0
Yellow Borrow Pit	Upl 1	Yellow Borrow Pit_Upl 1	upland	9	Blue	30	Red	0.5-1.0	0.75	13.25359401	7	lower	1	0
Yellow Borrow Pit	Upl 1	Yellow Borrow Pit_Upl 1	upland	10	Blue	30	Yellow	2.0-3.0	2.5	147.2621556	1	upper	0	0
Yellow Borrow Pit	Upl 1	Yellow Borrow Pit_Upl 1	upland	10	Blue	30	Yellow	2.0-3.0	2.5	147.2621556	2	upper	0	0
Yellow Borrow Pit	Upl 1	Yellow Borrow Pit_Upl 1	upland	10	Blue	30	Yellow	2.0-3.0	2.5	147.2621556	3	midslope	0	0
Yellow Borrow Pit	Upl 1	Yellow Borrow Pit_Upl 1	upland	10	Blue	30	Yellow	2.0-3.0	2.5	147.2621556	4	midslope	0	0
Yellow Borrow Pit	Upl 1	Yellow Borrow Pit_Upl 1	upland	10	Blue	30	Yellow	2.0-3.0	2.5	147.2621556	5	midslope	0	0
Yellow Borrow Pit	Upl 1	Yellow Borrow Pit_Upl 1	upland	10	Blue	30	Yellow	2.0-3.0	2.5	147.2621556	7	lower	0	0
Yellow Borrow Pit	Upl 1	Yellow Borrow Pit_Upl 1	upland	11	Pink	50	Red	0.5-1.0	0.75	22.08932335	1	upper	1	0
Yellow Borrow Pit	Upl 1	Yellow Borrow Pit_Upl 1	upland	11	Pink	50	Red	0.5-1.0	0.75	22.08932335	2	upper	0	0
Yellow Borrow Pit	Upl 1	Yellow Borrow Pit_Upl 1	upland	11	Pink	50	Red	0.5-1.0	0.75	22.08932335	3	midslope	0	0
Yellow Borrow Pit	Upl 1	Yellow Borrow Pit_Upl 1	upland	11	Pink	50	Red	0.5-1.0	0.75	22.08932335	4	midslope	0	0
Yellow Borrow Pit	Upl 1	Yellow Borrow Pit_Upl 1	upland	11	Pink	50	Red	0.5-1.0	0.75	22.08932335	5	midslope	0	0
Yellow Borrow Pit	Upl 1	Yellow Borrow Pit_Upl 1	upland	11	Pink	50	Red	0.5-1.0	0.75	22.08932335	6	lower	0	0
Yellow Borrow Pit	Upl 1	Yellow Borrow Pit_Upl 1	upland	11	Pink	50	Red	0.5-1.0	0.75	22.08932335	7	lower	0	0
Yellow Borrow Pit	Upl 2	Yellow Borrow Pit_Upl 2	upland	1	Orange	100	Red	0.5-1.0	0.75	44.17864669	1	upper	0	0
Yellow Borrow Pit	Upl 2	Yellow Borrow Pit_Upl 2	upland	1	Orange	100	Red	0.5-1.0	0.75	44.17864669	2	upper	0	0
Yellow Borrow Pit	Upl 2	Yellow Borrow Pit_Upl 2	upland	1	Orange	100	Red	0.5-1.0	0.75	44.17864669	3	midslope	0	0
Yellow Borrow Pit	Upl 2	Yellow Borrow Pit_Upl 2	upland	1	Orange	100	Red	0.5-1.0	0.75	44.17864669	4	midslope	1	0
Yellow Borrow Pit	Upl 2	Yellow Borrow Pit_Upl 2	upland	1	Orange	100	Red	0.5-1.0	0.75	44.17864669	6	lower	0	0
Yellow Borrow Pit	Upl 2	Yellow Borrow Pit_Upl 2	upland	1	Orange	100	Red	0.5-1.0	0.75	44.17864669	7	lower	1	0
Yellow Borrow Pit	Upl 2	Yellow Borrow Pit_Upl 2	upland	2	Yellow	15	Red	0.5-1.0	0.75	6.626797004	1	upper	0	0
Yellow Borrow Pit	Upl 2	Yellow Borrow Pit_Upl 2	upland	2	Yellow	15	Red	0.5-1.0	0.75	6.626797004	2	upper	1	0
Yellow Borrow Pit	Upl 2	Yellow Borrow Pit_Upl 2	upland	2	Yellow	15	Red	0.5-1.0	0.75	6.626797004	3	midslope	0	0
Yellow Borrow Pit	Upl 2	Yellow Borrow Pit_Upl 2	upland	2	Yellow	15	Red	0.5-1.0	0.75	6.626797004	4	midslope	0	0
Yellow Borrow Pit	Upl 2	Yellow Borrow Pit_Upl 2	upland	2	Yellow	15	Red	0.5-1.0	0.75	6.626797004	5	midslope	0	0
Yellow Borrow Pit	Upl 2	Yellow Borrow Pit_Upl 2	upland	2	Yellow	15	Red	0.5-1.0	0.75	6.626797004	6	lower	0	0
Yellow Borrow Pit	Upl 2	Yellow Borrow Pit_Upl 2	upland	2	Yellow	15	Red	0.5-1.0	0.75	6.626797004	7	lower	0	0
Yellow Borrow Pit	Upl 2	Yellow Borrow Pit_Upl 2	upland	3	Yellow	15	Green	0-0.5	0.25	0.736310778	1	upper	1	0
Yellow Borrow Pit	Upl 2	Yellow Borrow Pit_Upl 2	upland	3	Yellow	15	Green	0-0.5	0.25	0.736310778	2	upper	0	0
Yellow Borrow Pit	Upl 2	Yellow Borrow Pit_Upl 2	upland	3	Yellow	15	Green	0-0.5	0.25	0.736310778	3	midslope	0	0
Yellow Borrow Pit	Upl 2	Yellow Borrow Pit_Upl 2	upland	3	Yellow	15	Green	0-0.5	0.25	0.736310778	4	midslope	0	0
Yellow Borrow Pit	Upl 2	Yellow Borrow Pit_Upl 2	upland	3	Yellow	15	Green	0-0.5	0.25	0.736310778	5	midslope	0	0
Yellow Borrow Pit	Upl 2	Yellow Borrow Pit_Upl 2	upland	3	Yellow	15	Green	0-0.5	0.25	0.736310778	6	lower	0	0
Yellow Borrow Pit	Upl 2	Yellow Borrow Pit_Upl 2	upland	3	Yellow	15	Green	0-0.5	0.25	0.736310778	7	lower	0	0
Yellow Borrow Pit	Upl 2	Yellow Borrow Pit_Upl 2	upland	4	Pink	50	Red	0.5-1.0	0.75	22.08932335	2	upper	0	0
Yellow Borrow Pit	Upl 2	Yellow Borrow Pit_Upl 2	upland	4	Pink	50	Red	0.5-1.0	0.75	22.08932335	3	midslope	0	0
Yellow Borrow Pit	Upl 2	Yellow Borrow Pit_Upl 2	upland	4	Pink	50	Red	0.5-1.0	0.75	22.08932335	4	midslope	0	0
Yellow Borrow Pit	Upl 2	Yellow Borrow Pit_Upl 2	upland	4	Pink	50	Red	0.5-1.0	0.75	22.08932335	5	midslope	0	0
Yellow Borrow Pit	Upl 2	Yellow Borrow Pit_Upl 2	upland	4	Pink	50	Red	0.5-1.0	0.75	22.08932335	6	lower	1	0
Yellow Borrow Pit	Upl 2	Yellow Borrow Pit_Upl 2	upland	4	Pink	50	Red	0.5-1.0	0.75	22.08932335	7	lower	0	0
Yellow Borrow Pit	Upl 2	Yellow Borrow Pit_Upl 2	upland	5	Pink	50	Blue/Purple	1.0-2.0	1.5	88.35729338	1	upper	1	0
Yellow Borrow Pit	Upl 2	Yellow Borrow Pit_Upl 2	upland	5	Pink	50	Blue/Purple	1.0-2.0	1.5	88.35729338	2	upper	1	0
Yellow Borrow Pit	Upl 2	Yellow Borrow Pit_Upl 2	upland	5	Pink	50	Blue/Purple	1.0-2.0	1.5	88.35729338	3	midslope	0	0
Yellow Borrow Pit	Upl 2	Yellow Borrow Pit_Upl 2	upland	5	Pink	50	Blue/Purple	1.0-2.0	1.5	88.35729338	4	midslope	1	0
Yellow Borrow Pit	Upl 2	Yellow Borrow Pit_Upl 2	upland	5	Pink	50	Blue/Purple	1.0-2.0	1.5	88.35729338	5	midslope	0	0
Yellow Borrow Pit	Upl 2	Yellow Borrow Pit_Upl 2	upland	5	Pink	50	Blue/Purple	1.0-2.0	1.5	88.35729338	6	lower	0	0
Yellow Borrow Pit	Upl 2	Yellow Borrow Pit_Upl 2	upland	5	Pink	50	Blue/Purple	1.0-2.0	1.5	88.35729338	7	lower	0	0
Yellow Borrow Pit	Upl 2	Yellow Borrow Pit_Upl 2	upland	6	Pink	50	Green	0-0.5	0.25	2.454369261	1	upper	0	0
Yellow Borrow Pit	Upl 2	Yellow Borrow Pit_Upl 2	upland	6	Pink	50	Green	0-0.5	0.25	2.454369261	2	upper	0	0
Yellow Borrow Pit	Upl 2	Yellow Borrow Pit_Upl 2	upland	6	Pink	50	Green	0-0.5	0.25	2.454369261	3	midslope	0	0
Yellow Borrow Pit	Upl 2	Yellow Borrow Pit_Upl 2	upland	6	Pink	50	Green	0-0.5	0.25	2.454369261	4	midslope	0	0
Yellow Borrow Pit	Upl 2	Yellow Borrow Pit_Upl 2	upland	6	Pink	50	Green	0-0.5	0.25	2.454369261	5	midslope	0	0
Yellow Borrow Pit	Upl 2	Yellow Borrow Pit_Upl 2	upland	6	Pink	50	Green	0-0.5	0.25	2.454369261	6	lower	0	0
Yellow Borrow Pit	Upl 2	Yellow Borrow Pit_Upl 2	upland	6	Pink	50	Green	0-0.5	0.25	2.454369261	7	lower	0	0
Yellow Borrow Pit	Upl 2	Yellow Borrow Pit_Upl 2	upland	7	Yellow	15	Blue/Purple	1.0-2.0	1.5	26.50718801	1	upper	0	0
Yellow Borrow Pit	Upl 2	Yellow Borrow Pit_Upl 2	upland	7	Yellow	15	Blue/Purple	1.0-2.0	1.5	26.50718801	2	upper	0	0
Yellow Borrow Pit	Upl 2	Yellow Borrow Pit_Upl 2	upland	7	Yellow	15	Blue/Purple	1.0-2.0	1.5	26.50718801	3	midslope	0	0
Yellow Borrow Pit	Upl 2	Yellow Borrow Pit_Upl 2	upland	7	Yellow	15	Blue/Purple	1.0-2.0	1.5	26.50718801	4	midslope	0	0
Yellow Borrow Pit	Upl 2	Yellow Borrow Pit_Upl 2	upland	7	Yellow	15	Blue/Purple	1.0-2.0	1.5	26.50718801	5	midslope	0	0
Yellow Borrow Pit	Upl 2	Yellow Borrow Pit_Upl 2	upland	7	Yellow	15	Blue/Purple	1.0-2.0	1.5	26.50718801	6	lower	0	0
Yellow Borrow Pit	Upl 2	Yellow Borrow Pit_Upl 2	upland	7	Yellow	15	Blue/Purple	1.0-2.0	1.5	26.50718801	7	lower	0	0
Yellow Borrow Pit	Upl 2	Yellow Borrow Pit_Upl 2	upland	8	Blue	30	Blue/Purple	1.0-2.0	1.5	53.01437603	1	upper	1	0
Yellow Borrow Pit	Upl 2	Yellow Borrow Pit_Upl 2	upland	8	Blue	30	Blue/Purple	1.0-2.0	1.5	53.01437603	2	upper	1	0
Yellow Borrow Pit	Upl 2	Yellow Borrow Pit_Upl 2	upland	8	Blue	30	Blue/Purple	1.0-2.0	1.5	53.01437603	3	midslope	0	0
Yellow Borrow Pit	Upl 2	Yellow Borrow Pit_Upl 2	upland	8	Blue	30	Blue/Purple	1.0-2.0	1.5	53.01437603	4	midslope	1	0
Yellow Borrow Pit	Upl 2	Yellow Borrow Pit_Upl 2	upland	8	Blue	30	Blue/Purple	1.0-2.0	1.5	53.01437603	5	midslope	0	0
Yellow Borrow Pit	Upl 2	Yellow Borrow Pit_Upl 2	upland	8	Blue	30	Blue/Purple	1.0-2.0	1.5	53.01437603	6	lower	1	0
Yellow Borrow Pit	Upl 2	Yellow Borrow Pit_Upl 2	upland	8	Blue	30	Blue/Purple	1.0-2.0	1.5	53.01437603	7	lower	0	0
Yellow Borrow Pit	Upl 2	Yellow Borrow Pit_Upl 2	upland	9	Blue	30	Red	0.5-1.0	0.75	13.25359401	1	upper	1	0
Yellow Borrow Pit	Upl 2	Yellow Borrow Pit_Upl 2	upland	9	Blue	30	Red	0.5-1.0	0.75	13.25359401	2	upper	0	0
Yellow Borrow Pit	Upl 2	Yellow Borrow Pit_Upl 2	upland	9	Blue	30	Red	0.5-1.0	0.75	13.25359401	4	midslope	0	0
Yellow Borrow Pit	Upl 2	Yellow Borrow Pit_Upl 2	upland	9	Blue	30	Red	0.5-1.0	0.75	13.25359401	5	midslope	0	0
Yellow Borrow Pit	Upl 2	Yellow Borrow Pit_Upl 2	upland	9	Blue	30	Red	0.5-1.0	0.75	13.25359401	6	lower	0	0
Yellow Borrow Pit	Upl 2	Yellow Borrow Pit_Upl 2	upland	9	Blue	30	Red	0.5-1.0	0.75	13.25359401	7	lower	1	0
Yellow Borrow Pit	Upl 3	Yellow Borrow Pit_Upl 3	upland	1	Blue	30	Blue/Purple	1.0-2.0	1.5	53.01437603	1	upper	0	0
Yellow Borrow Pit	Upl 3	Yellow Borrow Pit_Upl 3	upland	1	Blue	30	Blue/Purple	1.0-2.0	1.5	53.01437603	2	upper	0	0
Yellow Borrow Pit	Upl 3	Yellow Borrow Pit_Upl 3	upland	1	Blue	30	Blue/Purple	1.0-2.0	1.5	53.01437603	3	midslope	1	0
Yellow Borrow Pit	Upl 3	Yellow Borrow Pit_Upl 3	upland	1	Blue	30	Blue/Purple	1.0-2.0	1.5	53.01437603	4	midslope	1	0
Yellow Borrow Pit	Upl 3	Yellow Borrow Pit_Upl 3	upland	1	Blue	30	Blue/Purple	1.0-2.0	1.5	53.01437603	5	midslope	0	0
Yellow Borrow Pit	Upl 3	Yellow Borrow Pit_Upl 3	upland	1	Blue	30	Blue/Purple	1.0-2.0	1.5	53.01437603	6	lower	0	0
Yellow Borrow Pit	Upl 3	Yellow Borrow Pit_Upl 3	upland	1	Blue	30	Blue/Purple	1.0-2.0	1.5	53.01437603	7	lower	0	0
Yellow Borrow Pit	Upl 3	Yellow Borrow Pit_Upl 3	upland	2	Pink	50	Green	0-0.5	0.25	2.454369261	1	upper	0	0
Yellow Borrow Pit	Upl 3	Yellow Borrow Pit_Upl 3	upland	2	Pink	50	Green	0-0.5	0.25	2.454369261	2	upper	0	0
Yellow Borrow Pit	Upl 3	Yellow Borrow Pit_Upl 3	upland	2	Pink	50	Green	0-0.5	0.25	2.454369261	3	midslope	0	0
Yellow Borrow Pit	Upl 3	Yellow Borrow Pit_Upl 3	upland	2	Pink	50	Green	0-0.5	0.25	2.454369261	4	midslope	0	0
Yellow Borrow Pit	Upl 3	Yellow Borrow Pit_Upl 3	upland	2	Pink	50	Green	0-0.5	0.25	2.454369261	5	midslope	0	0
Yellow Borrow Pit	Upl 3	Yellow Borrow Pit_Upl 3	upland	2	Pink	50	Green	0-0.5	0.25	2.454369261	6	lower	0	0
Yellow Borrow Pit	Upl 3	Yellow Borrow Pit_Upl 3	upland	2	Pink	50	Green	0-0.5	0.25	2.454369261	7	lower	0	0
Yellow Borrow Pit	Upl 3	Yellow Borrow Pit_Upl 3	upland	3	Blue	30	Green	0-0.5	0.25	1.472621556	1	upper	0	0
Yellow Borrow Pit	Upl 3	Yellow Borrow Pit_Upl 3	upland	3	Blue	30	Green	0-0.5	0.25	1.472621556	2	upper	0	0
Yellow Borrow Pit	Upl 3	Yellow Borrow Pit_Upl 3	upland	3	Blue	30	Green	0-0.5	0.25	1.472621556	3	midslope	0	0
Yellow Borrow Pit	Upl 3	Yellow Borrow Pit_Upl 3	upland	3	Blue	30	Green	0-0.5	0.25	1.472621556	4	midslope	0	0
Yellow Borrow Pit	Upl 3	Yellow Borrow Pit_Upl 3	upland	3	Blue	30	Green	0-0.5	0.25	1.472621556	5	midslope	0	0
Yellow Borrow Pit	Upl 3	Yellow Borrow Pit_Upl 3	upland	3	Blue	30	Green	0-0.5	0.25	1.472621556	6	lower	0	0
Yellow Borrow Pit	Upl 3	Yellow Borrow Pit_Upl 3	upland	3	Blue	30	Green	0-0.5	0.25	1.472621556	7	lower	0	0
Yellow Borrow Pit	Upl 3	Yellow Borrow Pit_Upl 3	upland	4	Blue	30	Red	0.5-1.0	0.75	13.25359401	1	upper	0	0
Yellow Borrow Pit	Upl 3	Yellow Borrow Pit_Upl 3	upland	4	Blue	30	Red	0.5-1.0	0.75	13.25359401	2	upper	0	0
Yellow Borrow Pit	Upl 3	Yellow Borrow Pit_Upl 3	upland	4	Blue	30	Red	0.5-1.0	0.75	13.25359401	3	midslope	0	0
Yellow Borrow Pit	Upl 3	Yellow Borrow Pit_Upl 3	upland	4	Blue	30	Red	0.5-1.0	0.75	13.25359401	4	midslope	1	0
Yellow Borrow Pit	Upl 3	Yellow Borrow Pit_Upl 3	upland	4	Blue	30	Red	0.5-1.0	0.75	13.25359401	5	midslope	0	0
Yellow Borrow Pit	Upl 3	Yellow Borrow Pit_Upl 3	upland	4	Blue	30	Red	0.5-1.0	0.75	13.25359401	6	lower	0	0
Yellow Borrow Pit	Upl 3	Yellow Borrow Pit_Upl 3	upland	4	Blue	30	Red	0.5-1.0	0.75	13.25359401	7	lower	1	0
Yellow Borrow Pit	Upl 3	Yellow Borrow Pit_Upl 3	upland	5	Yellow	15	Green	0-0.5	0.25	0.736310778	1	upper	0	0
Yellow Borrow Pit	Upl 3	Yellow Borrow Pit_Upl 3	upland	5	Yellow	15	Green	0-0.5	0.25	0.736310778	2	upper	0	0
Yellow Borrow Pit	Upl 3	Yellow Borrow Pit_Upl 3	upland	5	Yellow	15	Green	0-0.5	0.25	0.736310778	3	midslope	0	0
Yellow Borrow Pit	Upl 3	Yellow Borrow Pit_Upl 3	upland	5	Yellow	15	Green	0-0.5	0.25	0.736310778	4	midslope	0	0
Yellow Borrow Pit	Upl 3	Yellow Borrow Pit_Upl 3	upland	5	Yellow	15	Green	0-0.5	0.25	0.736310778	5	midslope	0	0
Yellow Borrow Pit	Upl 3	Yellow Borrow Pit_Upl 3	upland	5	Yellow	15	Green	0-0.5	0.25	0.736310778	6	lower	0	0
Yellow Borrow Pit	Upl 3	Yellow Borrow Pit_Upl 3	upland	5	Yellow	15	Green	0-0.5	0.25	0.736310778	7	lower	0	0
Yellow Borrow Pit	Upl 3	Yellow Borrow Pit_Upl 3	upland	6	Orange	100	Blue/Purple	1.0-2.0	1.5	176.7145868	2	upper	1	0
Yellow Borrow Pit	Upl 3	Yellow Borrow Pit_Upl 3	upland	6	Orange	100	Blue/Purple	1.0-2.0	1.5	176.7145868	3	midslope	0	0
Yellow Borrow Pit	Upl 3	Yellow Borrow Pit_Upl 3	upland	6	Orange	100	Blue/Purple	1.0-2.0	1.5	176.7145868	4	midslope	0	0
Yellow Borrow Pit	Upl 3	Yellow Borrow Pit_Upl 3	upland	6	Orange	100	Blue/Purple	1.0-2.0	1.5	176.7145868	5	midslope	0	0
Yellow Borrow Pit	Upl 3	Yellow Borrow Pit_Upl 3	upland	6	Orange	100	Blue/Purple	1.0-2.0	1.5	176.7145868	6	lower	0	0
Yellow Borrow Pit	Upl 3	Yellow Borrow Pit_Upl 3	upland	7	Pink	50	Blue/Purple	1.0-2.0	1.5	88.35729338	1	upper	0	0
Yellow Borrow Pit	Upl 3	Yellow Borrow Pit_Upl 3	upland	7	Pink	50	Blue/Purple	1.0-2.0	1.5	88.35729338	2	upper	0	0
Yellow Borrow Pit	Upl 3	Yellow Borrow Pit_Upl 3	upland	7	Pink	50	Blue/Purple	1.0-2.0	1.5	88.35729338	3	midslope	0	0
Yellow Borrow Pit	Upl 3	Yellow Borrow Pit_Upl 3	upland	7	Pink	50	Blue/Purple	1.0-2.0	1.5	88.35729338	4	midslope	0	0
Yellow Borrow Pit	Upl 3	Yellow Borrow Pit_Upl 3	upland	7	Pink	50	Blue/Purple	1.0-2.0	1.5	88.35729338	5	midslope	0	0
Yellow Borrow Pit	Upl 3	Yellow Borrow Pit_Upl 3	upland	7	Pink	50	Blue/Purple	1.0-2.0	1.5	88.35729338	7	lower	1	0
Yellow Borrow Pit	Upl 3	Yellow Borrow Pit_Upl 3	upland	8	Yellow	15	Blue/Purple	1.0-2.0	1.5	26.50718801	1	upper	0	0
Yellow Borrow Pit	Upl 3	Yellow Borrow Pit_Upl 3	upland	8	Yellow	15	Blue/Purple	1.0-2.0	1.5	26.50718801	2	upper	0	0
Yellow Borrow Pit	Upl 3	Yellow Borrow Pit_Upl 3	upland	8	Yellow	15	Blue/Purple	1.0-2.0	1.5	26.50718801	3	midslope	1	0
Yellow Borrow Pit	Upl 3	Yellow Borrow Pit_Upl 3	upland	8	Yellow	15	Blue/Purple	1.0-2.0	1.5	26.50718801	4	midslope	1	0
Yellow Borrow Pit	Upl 3	Yellow Borrow Pit_Upl 3	upland	8	Yellow	15	Blue/Purple	1.0-2.0	1.5	26.50718801	5	midslope	0	0
Yellow Borrow Pit	Upl 3	Yellow Borrow Pit_Upl 3	upland	8	Yellow	15	Blue/Purple	1.0-2.0	1.5	26.50718801	6	lower	1	0
Yellow Borrow Pit	Upl 3	Yellow Borrow Pit_Upl 3	upland	8	Yellow	15	Blue/Purple	1.0-2.0	1.5	26.50718801	7	lower	0	0
Yellow Borrow Pit	Upl 3	Yellow Borrow Pit_Upl 3	upland	9	Pink	50	Red	0.5-1.0	0.75	22.08932335	1	upper	0	0
Yellow Borrow Pit	Upl 3	Yellow Borrow Pit_Upl 3	upland	9	Pink	50	Red	0.5-1.0	0.75	22.08932335	2	upper	0	0
Yellow Borrow Pit	Upl 3	Yellow Borrow Pit_Upl 3	upland	9	Pink	50	Red	0.5-1.0	0.75	22.08932335	3	midslope	0	0
Yellow Borrow Pit	Upl 3	Yellow Borrow Pit_Upl 3	upland	9	Pink	50	Red	0.5-1.0	0.75	22.08932335	4	midslope	0	0
Yellow Borrow Pit	Upl 3	Yellow Borrow Pit_Upl 3	upland	9	Pink	50	Red	0.5-1.0	0.75	22.08932335	6	lower	0	0
Yellow Borrow Pit	Upl 3	Yellow Borrow Pit_Upl 3	upland	9	Pink	50	Red	0.5-1.0	0.75	22.08932335	7	lower	0	0
Yellow Borrow Pit	Upl 3	Yellow Borrow Pit_Upl 3	upland	10	Yellow	15	Red	0.5-1.0	0.75	6.626797004	1	upper	0	0
Yellow Borrow Pit	Upl 3	Yellow Borrow Pit_Upl 3	upland	10	Yellow	15	Red	0.5-1.0	0.75	6.626797004	2	upper	0	0
Yellow Borrow Pit	Upl 3	Yellow Borrow Pit_Upl 3	upland	10	Yellow	15	Red	0.5-1.0	0.75	6.626797004	3	midslope	0	0
Yellow Borrow Pit	Upl 3	Yellow Borrow Pit_Upl 3	upland	10	Yellow	15	Red	0.5-1.0	0.75	6.626797004	4	midslope	0	0
Yellow Borrow Pit	Upl 3	Yellow Borrow Pit_Upl 3	upland	10	Yellow	15	Red	0.5-1.0	0.75	6.626797004	5	midslope	1	0
Yellow Borrow Pit	Upl 3	Yellow Borrow Pit_Upl 3	upland	10	Yellow	15	Red	0.5-1.0	0.75	6.626797004	6	lower	0	0
Yellow Borrow Pit	Upl 3	Yellow Borrow Pit_Upl 3	upland	10	Yellow	15	Red	0.5-1.0	0.75	6.626797004	7	lower	1	0
Yellow Borrow Pit	Upl 3	Yellow Borrow Pit_Upl 3	upland	11	Orange	100	Red	0.5-1.0	0.75	44.17864669	1	upper	1	0
Yellow Borrow Pit	Upl 3	Yellow Borrow Pit_Upl 3	upland	11	Orange	100	Red	0.5-1.0	0.75	44.17864669	2	upper	1	0
Yellow Borrow Pit	Upl 3	Yellow Borrow Pit_Upl 3	upland	11	Orange	100	Red	0.5-1.0	0.75	44.17864669	3	midslope	0	0
Yellow Borrow Pit	Upl 3	Yellow Borrow Pit_Upl 3	upland	11	Orange	100	Red	0.5-1.0	0.75	44.17864669	4	midslope	0	0
Yellow Borrow Pit	Upl 3	Yellow Borrow Pit_Upl 3	upland	11	Orange	100	Red	0.5-1.0	0.75	44.17864669	5	midslope	0	0
Yellow Borrow Pit	Upl 3	Yellow Borrow Pit_Upl 3	upland	11	Orange	100	Red	0.5-1.0	0.75	44.17864669	6	lower	0	0
Yellow Borrow Pit	Upl 3	Yellow Borrow Pit_Upl 3	upland	11	Orange	100	Red	0.5-1.0	0.75	44.17864669	7	lower	0	0
Blue Borrow Pit	Upl 2	Blue Borrow Pit_Upl 2	upland	6	Orange	100	Blue/Purple	1.0-2.0	1.5	176.7145868	1	upper	1	1
Pink Borrow Pit	Upl 1	Pink Borrow Pit_Upl 1	upland	2	Orange	100	Red	0.5-1.0	0.75	44.17864669	2	upper	1	1
Pink Borrow Pit	Upl 1	Pink Borrow Pit_Upl 1	upland	5	Blue	30	Blue/Purple	1.0-2.0	1.5	53.01437603	2	upper	1	1
Pink Borrow Pit	Upl 1	Pink Borrow Pit_Upl 1	upland	5	Blue	30	Blue/Purple	1.0-2.0	1.5	53.01437603	3	midslope	1	1
Pink Borrow Pit	Upl 1	Pink Borrow Pit_Upl 1	upland	5	Blue	30	Blue/Purple	1.0-2.0	1.5	53.01437603	5	midslope	1	1
Pink Borrow Pit	Upl 1	Pink Borrow Pit_Upl 1	upland	5	Blue	30	Blue/Purple	1.0-2.0	1.5	53.01437603	6	lower	1	1
Pink Borrow Pit	Upl 1	Pink Borrow Pit_Upl 1	upland	6	Yellow	15	Orange/Black	2.0-3.0	2.5	73.63107782	2	upper	1	1
Pink Borrow Pit	Upl 1	Pink Borrow Pit_Upl 1	upland	6	Yellow	15	Orange/Black	2.0-3.0	2.5	73.63107782	5	midslope	1	1
Pink Borrow Pit	Upl 1	Pink Borrow Pit_Upl 1	upland	7	Pink	50	Green	0-0.5	0.25	2.454369261	3	midslope	1	1
Pink Borrow Pit	Upl 1	Pink Borrow Pit_Upl 1	upland	8	Pink	50	Blue/Purple	1.0-2.0	1.5	88.35729338	2	upper	1	1
Pink Borrow Pit	Upl 1	Pink Borrow Pit_Upl 1	upland	8	Pink	50	Blue/Purple	1.0-2.0	1.5	88.35729338	5	midslope	1	1
Pink Borrow Pit	Upl 1	Pink Borrow Pit_Upl 1	upland	8	Pink	50	Blue/Purple	1.0-2.0	1.5	88.35729338	6	lower	1	1
Pink Borrow Pit	Upl 1	Pink Borrow Pit_Upl 1	upland	9	Orange	100	Orange/Black	2.0-3.0	2.5	490.8738521	1	upper	1	1
Pink Borrow Pit	Upl 1	Pink Borrow Pit_Upl 1	upland	9	Orange	100	Orange/Black	2.0-3.0	2.5	490.8738521	7	lower	1	1
Pink Borrow Pit	Upl 1	Pink Borrow Pit_Upl 1	upland	12	Pink	50	Orange/Black	2.0-3.0	2.5	245.4369261	4	midslope	1	1
Pink Borrow Pit	Upl 1	Pink Borrow Pit_Upl 1	upland	12	Pink	50	Orange/Black	2.0-3.0	2.5	245.4369261	6	lower	1	1
Pink Borrow Pit	Upl 1	Pink Borrow Pit_Upl 1	upland	13	Blue	30	Orange/Black	2.0-3.0	2.5	147.2621556	1	upper	1	1
Pink Borrow Pit	Upl 1	Pink Borrow Pit_Upl 1	upland	13	Blue	30	Orange/Black	2.0-3.0	2.5	147.2621556	2	upper	1	1
Pink Borrow Pit	Upl 1	Pink Borrow Pit_Upl 1	upland	13	Blue	30	Orange/Black	2.0-3.0	2.5	147.2621556	4	midslope	1	1
Pink Borrow Pit	Upl 1	Pink Borrow Pit_Upl 1	upland	13	Blue	30	Orange/Black	2.0-3.0	2.5	147.2621556	5	midslope	1	1
Pink Borrow Pit	Upl 1	Pink Borrow Pit_Upl 1	upland	14	Pink	50	Red	0.5-1.0	0.75	22.08932335	3	midslope	1	1
Pink Borrow Pit	Upl 1	Pink Borrow Pit_Upl 1	upland	14	Pink	50	Red	0.5-1.0	0.75	22.08932335	7	lower	1	1
Pink Borrow Pit	Upl 2	Pink Borrow Pit_Upl 2	upland	6	Orange	100	Orange/Black	2.0-3.0	2.5	490.8738521	1	upper	1	1
Pink Borrow Pit	Upl 2	Pink Borrow Pit_Upl 2	upland	6	Orange	100	Orange/Black	2.0-3.0	2.5	490.8738521	3	midslope	1	1
Pink Borrow Pit	Upl 2	Pink Borrow Pit_Upl 2	upland	6	Orange	100	Orange/Black	2.0-3.0	2.5	490.8738521	4	midslope	1	1
Pink Borrow Pit	Upl 2	Pink Borrow Pit_Upl 2	upland	7	Orange	100	Blue/Purple	1.0-2.0	1.5	176.7145868	1	upper	1	1
Pink Borrow Pit	Upl 2	Pink Borrow Pit_Upl 2	upland	7	Orange	100	Blue/Purple	1.0-2.0	1.5	176.7145868	2	upper	1	1
Pink Borrow Pit	Upl 2	Pink Borrow Pit_Upl 2	upland	7	Orange	100	Blue/Purple	1.0-2.0	1.5	176.7145868	3	midslope	1	1
Pink Borrow Pit	Upl 2	Pink Borrow Pit_Upl 2	upland	7	Orange	100	Blue/Purple	1.0-2.0	1.5	176.7145868	5	midslope	1	1
Pink Borrow Pit	Upl 2	Pink Borrow Pit_Upl 2	upland	9	Yellow	15	Orange/Black	2.0-3.0	2.5	73.63107782	1	upper	1	1
Pink Borrow Pit	Upl 2	Pink Borrow Pit_Upl 2	upland	9	Yellow	15	Orange/Black	2.0-3.0	2.5	73.63107782	6	lower	1	1
Pink Borrow Pit	Upl 2	Pink Borrow Pit_Upl 2	upland	11	Pink	50	Red	0.5-1.0	0.75	22.08932335	4	midslope	1	1
Pink Borrow Pit	Upl 2	Pink Borrow Pit_Upl 2	upland	11	Pink	50	Red	0.5-1.0	0.75	22.08932335	6	lower	1	1
Pink Borrow Pit	Upl 2	Pink Borrow Pit_Upl 2	upland	12	Yellow	15	Red	0.5-1.0	0.75	6.626797004	1	upper	1	1
Pink Borrow Pit	Upl 2	Pink Borrow Pit_Upl 2	upland	13	Orange	100	Red	0.5-1.0	0.75	44.17864669	2	upper	1	1
Pink Borrow Pit	Upl 2	Pink Borrow Pit_Upl 2	upland	14	Pink	50	Orange/Black	2.0-3.0	2.5	245.4369261	1	upper	1	1
Pink Borrow Pit	Upl 2	Pink Borrow Pit_Upl 2	upland	14	Pink	50	Orange/Black	2.0-3.0	2.5	245.4369261	2	upper	1	1
Pink Borrow Pit	Upl 2	Pink Borrow Pit_Upl 2	upland	14	Pink	50	Orange/Black	2.0-3.0	2.5	245.4369261	3	midslope	1	1
Pink Borrow Pit	Upl 2	Pink Borrow Pit_Upl 2	upland	14	Pink	50	Orange/Black	2.0-3.0	2.5	245.4369261	6	lower	1	1
Pink Borrow Pit	Upl 2	Pink Borrow Pit_Upl 2	upland	14	Pink	50	Orange/Black	2.0-3.0	2.5	245.4369261	7	lower	1	1
Pink Borrow Pit	Upl 3	Pink Borrow Pit_Upl 3	upland	5	Orange	100	Orange/Black	2.0-3.0	2.5	490.8738521	6	lower	1	1
Pink Borrow Pit	Upl 3	Pink Borrow Pit_Upl 3	upland	9	Yellow	15	Blue/Purple	1.0-2.0	1.5	26.50718801	7	lower	1	1
Pink Borrow Pit	Upl 3	Pink Borrow Pit_Upl 3	upland	10	Blue	30	Blue/Purple	1.0-2.0	1.5	53.01437603	2	upper	1	1
Pink Borrow Pit	Upl 3	Pink Borrow Pit_Upl 3	upland	12	Pink	50	Orange/Black	2.0-3.0	2.5	245.4369261	3	midslope	1	1
Pink Borrow Pit	Upl 3	Pink Borrow Pit_Upl 3	upland	12	Pink	50	Orange/Black	2.0-3.0	2.5	245.4369261	4	midslope	1	1
Pink Borrow Pit	Upl 3	Pink Borrow Pit_Upl 3	upland	12	Pink	50	Orange/Black	2.0-3.0	2.5	245.4369261	5	midslope	1	1
Pink Borrow Pit	Upl 3	Pink Borrow Pit_Upl 3	upland	13	Yellow	15	Orange/Black	2.0-3.0	2.5	73.63107782	1	upper	1	1
Pink Borrow Pit	Upl 3	Pink Borrow Pit_Upl 3	upland	13	Yellow	15	Orange/Black	2.0-3.0	2.5	73.63107782	2	upper	1	1
Pink Borrow Pit	Upl 3	Pink Borrow Pit_Upl 3	upland	14	Orange	100	Blue/Purple	1.0-2.0	1.5	176.7145868	5	midslope	0	1
Pink Borrow Pit	Upl 3	Pink Borrow Pit_Upl 3	upland	14	Orange	100	Blue/Purple	1.0-2.0	1.5	176.7145868	7	lower	1	1
Yellow Borrow Pit	Upl 1	Yellow Borrow Pit_Upl 1	upland	2	Orange	100	Red	0.5-1.0	0.75	44.17864669	7	lower	1	1
Yellow Borrow Pit	Upl 1	Yellow Borrow Pit_Upl 1	upland	4	Blue	30	Green	0-0.5	0.25	1.472621556	4	midslope	1	1
Yellow Borrow Pit	Upl 1	Yellow Borrow Pit_Upl 1	upland	5	Blue	30	Blue/Purple	1.0-2.0	1.5	53.01437603	2	upper	1	1
Yellow Borrow Pit	Upl 1	Yellow Borrow Pit_Upl 1	upland	5	Blue	30	Blue/Purple	1.0-2.0	1.5	53.01437603	3	midslope	1	1
Yellow Borrow Pit	Upl 1	Yellow Borrow Pit_Upl 1	upland	8	Pink	50	Blue/Purple	1.0-2.0	1.5	88.35729338	4	midslope	1	1
Yellow Borrow Pit	Upl 1	Yellow Borrow Pit_Upl 1	upland	9	Blue	30	Red	0.5-1.0	0.75	13.25359401	4	midslope	1	1
Yellow Borrow Pit	Upl 1	Yellow Borrow Pit_Upl 1	upland	10	Blue	30	Yellow	2.0-3.0	2.5	147.2621556	6	lower	1	1
Yellow Borrow Pit	Upl 2	Yellow Borrow Pit_Upl 2	upland	1	Orange	100	Red	0.5-1.0	0.75	44.17864669	5	midslope	0	1
Yellow Borrow Pit	Upl 2	Yellow Borrow Pit_Upl 2	upland	4	Pink	50	Red	0.5-1.0	0.75	22.08932335	1	upper	1	1
Yellow Borrow Pit	Upl 2	Yellow Borrow Pit_Upl 2	upland	9	Blue	30	Red	0.5-1.0	0.75	13.25359401	3	midslope	1	1
Yellow Borrow Pit	Upl 3	Yellow Borrow Pit_Upl 3	upland	6	Orange	100	Blue/Purple	1.0-2.0	1.5	176.7145868	1	upper	1	1
Yellow Borrow Pit	Upl 3	Yellow Borrow Pit_Upl 3	upland	6	Orange	100	Blue/Purple	1.0-2.0	1.5	176.7145868	7	lower	1	1
Yellow Borrow Pit	Upl 3	Yellow Borrow Pit_Upl 3	upland	7	Pink	50	Blue/Purple	1.0-2.0	1.5	88.35729338	6	lower	1	1
